# Supplementary material for: FCRL5 Delineates Functionally Impaired Memory B Cells Associated with Plasmodium falciparum Exposure
Source: PLoS Pathog. 2015 May 19;11(5):e1004894. doi: 10.1371/journal.ppat.1004894 (PMC4438005; doi:10.1371/journal.ppat.1004894)
Supplement: S1 Table — (XLSX) [file ppat.1004894.s004.xlsx]

## Sheet: Higher expression in atMBCs
UNIQID	NAME	Fold Change	q-value(%)	Score(d)	1mbc#1	1mbc#2	1mbc#3	1mbc#4	1mbc#5	1mbc#6	2atG#1	2atG#2	2atG#3	2atG#4	2atG#5	2atG#6
11425	RTN4R	47.6173	0	5.39963	-5.30855	-3.87126	-6.4492	0	-4.93663	-3.78487	0.113094	1.19938	0.302071	2.21236	2.90014	2.36294
39052	CST7	45.7617	0	6.86385	-2.82149	-2.52296	-2.72542	-3.36591	-2.83268	-1.47685	2.21577	1.74976	1.28532	4.20792	3.64041	4.2519
54360	LILRB2	44.7249	0	7.48099	-3.90055	-2.57906	-5.24869	-2.72828	-2.82325	-2.78093	0.369678	2.1794	1.6685	2.88486	4.04902	1.68583
15910	NKG7	44.5981	0	7.19526	-3.80531	-0.12618	-3.44674	-5.01135	-2.31538	-1.63669	1.73229	3.61452	2.1894	2.37291	3.72454	2.89817
14947	TOX2	39.332	0	8.37608	-4.70537	-3.67215	-4.30336	-5.80546	-4.47558	-3.70422	0.817833	0.753443	0.0982938	0.852446	1.59723	1.00042
30457	HES4	30.322	0	7.59353	-4.64873	-4.03138	-5.87629	-3.89373	-3.04342	-4.56075	0.199812	0.816717	-1.40278	2.35288	0.384552	1.12827
43311	LOC100507278	26.9923	0	6.1043	-3.21541	-4.2944	-1.49155	-3.44747	-3.509	-3.46149	1.34754	1.42128	0.848315	1.46386	2.49341	1.53313
8830	IL21R	26.502	0	7.31559	-4.57514	-3.85856	-5.44219	-5.28807	-4.76698	-5.10995	-1.32063	1.02746	0.0737415	-0.911264	1.24143	-0.783451
35537	GABARAPL1	25.7806	0	7.51108	-3.40319	-2.72811	-4.33522	-5.66374	-3.56021	-4.71606	0.90799	0.826241	0.174581	0.47195	0.681486	0.66051
18617	NR4A3	25.2082	0	7.47817	-4.02855	-1.68056	-5.32528	-3.5824	-2.66433	-2.5464	0.513932	1.3946	0	1.88162	2.62705	1.69019
32088	CH25H	24.9777	0	7.54789	-3.46688	-2.4648	-4.75613	-3.50354	-2.73851	-3.42482	2.30317	1.36292	0.0639195	2.08826	0.937283	0.745185
32404	SPON2	24.4231	0	11.7283	-3.79378	-2.09911	-3.10938	-4.5601	-3.20664	-4.38145	0.322066	2.23818	1.46023	0.457091	1.7748	0.258227
27812	ENST00000439905	24.2807	0	3.34089	-2.9516	-0.666206	-2.24201	-1.17503	-1.85251	-0.276002	2.72962	1.83158	7.49135	2.34253	0.715823	3.33616
6849	SPON2	23.9581	0	13.4502	-3.90603	-2.00739	-2.97339	-4.04212	-2.97124	-4.37854	0.330423	2.71226	1.46486	0.55982	1.91623	0.232335
30248	SPON2	23.9343	0	11.8952	-4.13215	-2.16307	-3.30807	-4.6911	-3.38788	-4.5775	0.156672	1.98885	1.24007	0.258856	1.58182	0
37926	SPON2	23.8643	0	12.912	-4.05661	-2.21766	-3.14046	-4.43623	-3.23153	-4.45454	0.214776	2.48426	1.19184	0.382946	1.64982	0
15074	SPON2	23.8329	0	12.7459	-3.92107	-2.00341	-3.06168	-4.2638	-3.22392	-4.13942	0.332064	2.78405	1.33936	0.439826	1.70802	0.232694
20437	SPON2	23.7385	0	12.2867	-4.03078	-2.11573	-3.14408	-4.63477	-3.22751	-4.45942	0.187719	2.24013	1.36351	0.310592	1.70069	0
54122	SPON2	23.4461	0	11.6749	-3.88375	-2.17346	-3.21804	-4.348	-3.50942	-4.39753	0.139866	2.73443	1.17648	0.327201	1.39947	0
19495	SPON2	23.4026	0	12.0901	-3.85345	-2.11601	-2.96378	-4.52228	-3.15649	-4.47597	0.256319	2.73251	1.25844	0.250072	1.61067	0.095598
57546	SPON2	23.3765	0	12.8281	-3.67459	-1.85114	-2.95212	-4.46256	-3.35619	-4.4809	0.467515	2.68783	1.50922	0.37094	1.46891	0
38007	SPON2	23.0419	0	12.3215	-3.84711	-2.2105	-3.0723	-4.41527	-3.39591	-4.45452	0.157431	2.53253	1.45454	0.182774	1.43424	0
18470	PCDH9	22.0632	0	7.69231	-3.91598	-3.96194	-5.4989	-3.44362	-3.15382	-3.59544	0.0389615	-0.759963	-0.0565324	1.71443	1.38521	0.889608
35527	ZNF683	20.8135	0	5.18966	-0.459832	0.506456	-0.729212	-0.717317	-0.460221	-0.144685	1.23538	5.18081	4.00872	4.61255	5.38611	3.84832
51261	KBTBD11	19.3656	0	4.11333	-2.4163	-1.41614	-3.92927	-2.65132	-3.11937	-1.10992	-0.699119	2.82773	1.07292	0.645206	4.40504	2.75848
50452	MYOM2	16.1743	0	3.01313	-1.13221	-0.265049	-1.11612	-0.582565	-0.98384	-1.12012	4.56236	-0.096291	0	5.27281	5.20708	3.94793
41175	BCL6	16.1695	0	7.08669	-3.34184	-2.90243	-3.52315	-3.49365	-3.67105	-3.36922	-0.186129	1.06591	0.108948	0.824745	1.72169	0.25471
40417	WASF3	16.0247	0	6.81225	-2.15077	-0.542738	-3.24813	-2.41424	-1.15053	-1.45699	2.31573	2.44822	0.790021	2.92353	2.24034	2.33209
62075	NDRG4	15.9639	0	4.10722	-3.96116	-2.60315	-3.44253	-0.112501	-3.64841	-2.62516	1.13476	1.68864	0.330972	0.54369	2.09725	1.79222
37591	RBPMS2	15.8154	0	8.71496	-1.5284	-0.856631	-2.2347	-0.799075	0.208409	-0.577771	2.23373	3.04441	2.67461	3.33711	3.983	2.8385
14181	BMP6	15.7447	0	4.37735	-0.249323	-0.141625	-1.09837	-0.260766	-0.879128	-0.551667	3.52195	1.88541	1.03012	4.66224	4.9642	4.61596
9174	SMOC2	15.5733	0	7.05948	-3.51322	-2.98762	-3.40221	-3.2847	-3.67558	-2.08083	0.0723467	1.13215	1.57088	0.645106	0.752727	0.648657
61182	BAIAP2L1	14.1679	0	6.89341	-0.371729	-0.0239934	-2.32936	-0.187782	-1.11769	0	2.40888	4.23769	1.18092	3.53841	3.88778	3.66306
36262	DTX1	13.6719	0	6.56601	-3.29272	-2.53223	-2.96679	-3.66787	-2.28423	-1.74221	-0.347283	1.18268	0.485199	1.2246	2.28699	1.32059
26295	PTPRS	13.4563	0	6.13389	-2.23024	-2.03103	-2.37759	-3.50122	-2.3173	-2.01245	0.82503	1.3913	0.742363	1.58245	2.3438	1.14652
34526	C6orf154	13.3708	0	6.84371	-1.5302	-1.04997	-2.53442	-2.42302	-2.21367	-2.3727	2.47013	2.82617	2.08699	0	1.72672	1.2121
44020	GPR137B	13.0909	0	5.82413	-3.2348	-0.562773	-3.1236	-2.13982	-1.79207	-1.36736	0.831154	1.37497	0.583468	1.94176	2.9754	2.33578
46351	XLOC_002075	13.0493	0	5.11467	0	-0.555518	-0.835724	-1.0899	-0.171192	-1.09177	4.06185	3.01958	4.46979	3.41202	2.12149	1.40657
49099	TUBB6	12.7431	0	6.50914	-2.84345	-2.1989	-3.42398	-2.74485	-2.41564	-0.800826	1.2021	1.35712	0.739606	1.53217	1.38509	1.38611
50399	FGFR1	12.6478	0	7.38241	-2.33194	-2.76111	-2.23132	-3.08641	-2.51076	-3.65439	1.03857	1.30672	0.616768	1.50651	0.920373	0
41226	HSPB1	12.2	0	8.60835	-1.34783	-1.78356	-2.71575	-1.48306	-1.03509	-1.62411	1.78506	2.27568	0.471251	2.60794	2.68136	1.84219
29772	MGC50722	12.1356	0	7.81175	-2.57166	-1.96352	-3.47542	-1.74731	-1.75701	-2.73714	0.657282	1.81384	0	1.11351	2.53907	1.23125
5297	LOC401317	12.1313	0	5.7415	-1.60393	-1.32979	-2.61594	-1.92511	-1.90703	-2.2879	1.36421	1.98121	0.516696	3.20346	2.41467	0.454021
61306	IL10	12.0657	0	2.74834	-0.867926	-1.17469	0	-1.22118	-0.713814	-0.468194	2.27391	0.974172	8.82195	1.35436	1.35805	2.32883
25951	LOC100507254	11.1869	0	10.7233	-3.28357	-3.81208	-3.81921	-3.17243	-4.20482	-3.93357	0	-0.241744	-0.595376	0.46497	-0.685011	-0.266071
7657	ENC1	10.3563	0	4.87013	-1.75673	0.0337711	-1.7374	-2.54438	-1.80018	-0.956377	1.45782	1.84714	1.51847	1.76294	3.06069	1.8263
21279	VASN	10.2944	0	6.34718	-3.2248	-0.251466	-3.31747	-1.40041	-0.837612	0	0.212821	2.66244	1.11696	1.90444	2.84578	2.40851
26470	SLC47A1	10.1023	0	7.33946	-1.48796	0.224232	-1.5964	-1.82521	-1.79459	-1.54089	2.15942	3.32808	2.40948	1.56716	1.55707	0.97766
61569	ZNF703	9.87991	0	6.43747	-1.68107	-1.61472	-1.87445	-0.913837	-0.763897	-1.43048	0.510037	2.22096	1.02956	2.95399	2.82874	2.00525
38604	RCBTB2	9.78922	0	5.94638	-3.46538	-2.64982	-3.95737	-1.8769	-1.71735	-1.18182	-0.105049	0	0.569435	1.49861	1.72729	1.20823
32079	HSPB1	9.68972	0	8.23983	-1.81598	-2.34125	-3.32204	-1.86946	-1.54945	-2.29256	1.06582	1.11424	0	2.01849	1.46353	0.80592
40918	CHRNE	9.65502	0	6.6934	-2.17726	-1.36593	-2.4381	-2.35616	-0.725308	-1.1746	1.8003	1.62198	0	1.54431	2.30538	2.11835
48757	GNAZ	9.64169	0	5.76404	-2.86998	-1.26575	-2.20559	-2.63027	-2.19262	-2.58204	1.55601	1.92238	0.904181	0	1.72082	-0.233928
3986	C17orf107	9.54822	0	5.92275	-1.51091	-0.933199	-2.49317	-2.41075	-0.907765	-2.52964	1.54475	2.1593	0	1.98325	1.7192	1.33944
3171	ENST00000425320	9.54191	0	4.69752	-2.31774	-1.73391	-2.26089	-2.65001	-1.36397	-1.52865	2.19972	1.1112	1.27335	1.30917	0	1.77707
9915	PPP1R3G	9.53675	0	6.14556	-1.16528	-0.75617	-0.235077	-1.51236	-1.64758	-1.15002	1.42669	2.73981	2.28761	2.3919	2.48168	1.72681
23336	CREM	9.41597	0	5.05212	-1.54693	0.106097	-2.63422	-2.17851	-1.14216	-1.79279	1.38614	1.80874	0.140491	2.17548	2.73139	1.9799
32401	RGS13	9.38391	0	4.01144	-0.810449	-0.433571	-2.07609	-0.73418	0.225812	2.04877	1.96661	0.404518	1.06668	4.04084	4.20262	5.92017
56347	HOXB2	9.2869	0	3.93099	-2.88716	-4.78376	-2.19958	-2.72651	-2.76906	-3.02523	1.39425	0.256101	0.000228548	0.821541	-1.57223	0
20587	AIRE	9.23443	0	6.44041	-2.42222	-3.4522	-1.07216	-4.01453	-1.94613	-3.38803	0.504476	-0.82845	1.43149	-0.269576	1.51994	0.588989
38910	ENST00000432125	9.06262	0	7.0734	-0.616305	0	-0.406226	-0.199485	-0.667498	-0.301286	2.65962	2.99258	3.25473	2.66719	3.11954	2.19511
52083	XLOC_002076	8.99714	0	5.21516	-0.0538015	-0.000396295	-0.815715	-0.669152	-0.105696	-0.447041	2.59395	1.92001	2.55299	3.90756	3.15368	2.79681
4155	MPP6	8.88959	0	4.24865	-1.59496	-0.41162	-3.19001	-1.76891	-1.78981	-1.78725	0.880944	2.1431	2.37336	1.09994	1.26853	0.604254
10113	ENST00000445752	8.87683	0	6.77616	-2.86812	-1.1761	-2.0713	-2.68012	-3.02808	-2.41191	0.480009	1.22685	1.72311	0.686925	0.348292	0.199451
45728	ADCY9	8.71344	0	4.0819	0.295415	0	-3.09791	-0.731048	-0.429538	-0.0160591	2.48426	2.16309	2.10961	3.20467	1.60184	3.19685
29949	ARHGEF10	8.33082	0	5.95345	-2.21727	-2.11867	-2.56338	-4.19809	-2.95319	-2.35889	0.654295	0.136008	0	-0.219977	0.68338	0.687554
28983	FCRL5	8.31127	0	5.14779	-3.65595	-0.66133	-1.24066	-2.82302	-1.1455	-2.90026	0.442806	1.39872	1.6053	1.21673	1.24015	0
39097	BMP8A	8.15235	0	5.76723	-0.679931	-0.152951	-2.55625	-1.67991	-0.592672	-0.331041	2.94774	2.06148	1.33448	0.628669	2.43632	2.76185
56919	ZEB2	8.14907	0	6.63649	-1.56195	0	-2.29033	-2.27183	-2.03784	-1.76376	1.23064	2.24763	1.25175	1.3316	1.06329	1.10918
16359	LRRC32	8.10487	0	5.09123	-1.82791	-0.654247	-2.2275	-1.42441	0	-1.13349	1.21326	1.82902	-0.620079	2.13684	3.5975	2.68863
36911	ADRB1	8.1015	0	4.57409	-2.48243	-1.50795	-2.99754	-2.53501	-1.6371	-0.492403	1.51203	0.0955593	0.351883	0.90805	2.16419	1.42499
27835	GPR137B	8.0214	0	5.50543	0	0.418283	-0.482506	-0.0961723	-0.256007	0.307264	2.74392	2.53456	2.31799	2.93586	4.06927	3.31239
7801	SYT1	7.96658	0	5.05195	-1.63768	0.0128293	0.758618	-0.354871	-1.3611	-1.97186	1.91034	2.19446	3.13225	1.85045	2.76979	1.55241
40881	SLCO4C1	7.68191	0	7.06729	-1.53666	-0.512843	-0.721436	-1.28064	0.726482	0	1.65484	2.51531	2.75204	1.22449	3.13221	3.04481
48405	GTSF1L	7.44845	0	5.96521	-0.934697	-0.150856	-0.667695	-1.2552	-1.21882	-1.09454	1.29426	2.25637	1.96508	2.13971	2.49557	1.90886
1902	MAF	7.20207	0	5.52209	-0.86081	-0.928834	-0.394329	-1.07564	-0.752927	-0.819419	1.11519	2.51574	2.30774	1.13405	2.7497	2.43609
45424	MACROD2	7.11907	0	3.74457	-0.89377	-1.81643	-3.13367	-2.32346	-0.819495	-2.21142	0.690846	2.06592	1.57622	-0.498484	1.28925	0.668133
3771	CTH	7.04786	0	4.85882	-0.656006	0.167373	-2.63052	-0.868575	-0.222128	-1.65575	1.92888	1.48366	0.762827	2.33669	2.66104	1.86441
911	LOC100129781	7.03836	0	2.8728	-1.40045	-1.30877	0.526305	-3.60032	-2.26078	-2.34617	0.82781	0.604335	0.445417	0.909739	1.86705	1.8469
19798	TMEM63C	7.03036	0	6.54038	-1.85271	0	-1.82897	-1.92758	-1.26788	-0.298591	1.53987	2.60703	0.658585	1.21817	1.75728	1.92493
32954	PCDH9	6.87128	0	6.29226	-2.31426	-1.93779	-2.92517	-1.68045	-1.81323	-1.66189	0.861212	0	0.0948461	1.25173	0.703404	1.43949
59198	CMTM3	6.79044	0	7.09384	-1.69941	-1.54209	-2.27977	-2.49688	-2.53793	-2.56679	0.601239	1.18685	0.508567	0.750295	0.489038	-0.0778183
47870	A_33_P3403723	6.76297	0	6.42801	-2.9417	-1.86318	-3.39333	-2.84809	-3.68623	-3.10504	0	0.630623	-0.300096	-0.435363	-0.320252	-0.866535
50417	IL10	6.6997	0	5.97087	-0.986908	-1.29747	-0.0240501	-1.0711	-0.415269	-0.30404	2.49236	1.01124	2.24999	2.05212	1.89517	2.66486
54302	NRCAM	6.69204	0	5.79821	-0.320022	-0.675191	-0.358497	-0.485498	0	-0.507487	1.71076	1.69694	2.07365	2.43673	3.32678	2.86311
61897	IL10	6.69007	0	6.63388	-0.659529	-1.07127	0.0797776	-0.567939	-0.818013	-0.405029	2.56665	1.22836	2.35023	2.20109	1.92767	2.73613
59599	LOC613266	6.68361	0	4.1288	-1.57584	-2.30711	-2.16287	-2.24721	-1.47693	-2.41727	-0.0587363	1.87034	1.14736	0.467403	1.59035	-0.760171
28547	GABARAPL1	6.68059	0	5.0445	-1.77401	-1.2703	-0.582999	-1.82805	-1.97654	-1.86882	1.71383	2.02718	0.930889	0.498897	0.94529	1.02306
54107	LOC100507254	6.65726	0	4.1506	-3.24158	-2.98258	-4.05948	-0.861396	-3.4278	-2.98998	-0.0692283	0.326509	-0.263406	0.0805926	-0.562386	-0.665322
26895	EPB41L4A	6.57871	0	4.07728	-1.79299	-1.42891	-3.22489	0.266073	-0.227144	0	1.1414	0.960303	1.41415	2.148	2.33457	1.90054
53904	PGAP1	6.47081	0	3.08071	-1.31247	-0.730356	-2.90432	-1.23151	-0.680669	-1.29849	1.69236	0.248045	-2.25631	2.21343	2.96854	3.13978
38591	TTC28	6.34311	0	4.71054	-1.39039	-2.07166	-1.9041	-2.76587	-2.21446	-2.43587	1.31575	1.83516	0.678085	-0.945894	0.860009	-0.534321
43074	ITGAX	6.33586	0	5.20183	-0.954219	-0.605751	-2.36898	-1.12835	-0.95556	-1.47922	2.0579	1.66059	1.10245	1.70459	0.65731	1.30632
60035	DLL1	6.27658	0	6.5893	-1.18045	-1.63191	-3.19705	-1.43404	-0.663025	-1.63102	0.95003	0.763135	0.0155429	1.34484	1.89706	1.19177
22969	PDCD1	6.23522	0	4.33119	-1.63461	-2.00183	-2.14832	-1.87883	0.713431	-1.1778	0.926188	1.01231	-0.346791	2.28494	2.50556	1.33248
41684	IL10	6.20831	0	5.51255	-1.00369	-1.05101	0.217604	-0.753001	-1.01948	-0.299068	2.26179	0.918302	2.13322	2.01324	1.98739	2.58261
7499	IL10	6.1996	0	5.88925	-0.559859	-0.739923	0.303889	-0.641028	-0.774575	0	2.65599	1.23935	2.40198	2.14039	2.10402	2.83983
25335	CD72	6.16202	0	5.45241	-2.51272	-1.72292	-1.52389	-3.64675	-2.90909	-3.24263	-0.421144	0.576984	1.24872	-0.25104	0.234248	-1.20534
2086	MOXD1	6.12404	0	3.21675	-1.70088	-1.62546	-4.40695	-1.82877	-1.34	-1.89271	0.20617	0.665166	0.881053	0.869329	0.794929	-0.524521
42156	LOC100506591	6.1026	0	5.37782	-1.6683	-2.24442	-1.35425	-1.75113	-1.80324	-1.82548	0.713444	0.515916	0.365259	1.3194	1.54394	0.551753
1162	IKZF2	6.0293	0	4.26798	-3.34673	-2.60394	-3.90595	-3.32901	-1.76035	-3.03725	-0.603231	0.310202	-1.66378	0.747463	0.262592	-1.48453
58019	IL10	6.00244	0	6.22777	-0.524889	-0.769649	0.296989	-0.791919	-0.520854	-0.182675	2.5983	1.35332	2.46207	2.09504	1.91486	2.59671
16676	ARL4D	5.98827	0	5.45683	-1.48557	0	-1.34642	-1.01742	-1.45341	-1.21328	2.0334	2.6097	0.899512	1.66019	0.414264	1.35966
7707	USP36	5.93976	0	4.83927	-0.511161	0.415522	-1.58494	-2.24458	-1.32952	-1.70385	1.49611	2.40635	0.247398	0.856141	1.88875	1.56915
49388	CHST2	5.87967	0	4.80509	-2.43922	-1.44267	-1.40467	-1.63679	-1.64449	-0.0445951	0.7309	0.384867	0.538456	1.38966	1.69765	1.98044
17688	IL10	5.87385	0	5.86329	-0.517381	-0.524447	0.387268	-0.562283	-0.454379	0	2.54068	1.40633	2.44311	2.26936	2.16624	2.82891
14091	IL10	5.87011	0	5.79661	-0.930115	-0.938611	0.0626063	-0.827754	-0.724506	-0.217383	2.30787	1.13194	2.06639	1.93953	1.74705	2.55177
173	GPSM1	5.8295	0	4.37187	-0.848003	-2.79531	-1.70653	-2.61123	-1.50108	-2.54653	1.28095	0.95348	0.77098	0.620247	0	-0.374119
8009	IL10	5.82895	0	5.79439	-0.52681	-0.637949	0.285248	-0.654738	-0.644646	-0.00921211	2.51954	1.28317	2.32316	2.27556	2.09226	2.57762
43821	LOC100506190	5.76774	0	4.37814	-0.39232	-1.88011	-1.09252	-1.69955	-2.46254	-2.28455	1.48208	1.60885	0.613494	0.87823	1.04073	-0.266937
45217	COPZ2	5.76037	0	3.004	-1.40727	-2.61326	-1.74142	-1.35815	-1.8111	-1.01652	-0.214531	0.442508	3.36856	0.324796	0.810392	0.477526
2641	ZNF331	5.75961	0	7.51097	-1.90009	-0.205796	-2.70039	-1.241	-0.954163	-1.48643	0.517381	1.99548	-0.188933	1.43428	1.87215	1.03761
8881	BCL11B	5.71731	0	5.11303	-0.581721	0.193442	-1.0622	-1.65218	-1.14118	-0.957699	1.10409	2.35586	2.27117	0.75609	1.90119	1.50206
44553	FOSB	5.67025	0	4.14614	-2.01286	-1.54851	-0.913389	-2.50739	-3.08937	-1.49496	0.338109	1.18268	1.0643	0	0.927639	-0.0587444
36050	RGS1	5.65342	0	3.13724	-2.07691	-1.15087	-0.934583	-1.88234	-2.86855	0	-0.169829	0.610851	0.347457	1.25643	2.06741	1.96917
42982	SRGN	5.60675	0	5.57258	-2.1709	-1.5534	-2.1641	-0.893273	-0.82231	-0.573162	0.730175	0.1621	0	1.98456	2.03909	1.82992
40901	DUSP4	5.60334	0	3.34288	-1.3034	-1.16839	-0.521102	-2.24797	-1.57508	1.02935	1.31871	0.530713	0.501432	1.59443	2.39588	2.78996
42090	XLOC_003228	5.57568	0	3.72346	-0.0998748	1.59148	-0.159037	0.266328	-0.238206	-0.276443	2.78129	2.44288	2.72165	1.94564	2.67404	3.39364
53520	FCRL3	5.4861	0	6.08875	-1.90229	-0.939323	-1.77044	-1.38716	-1.27663	-1.23091	0.322011	1.21088	0.605796	1.26685	1.85558	0.966805
49321	ABTB2	5.48396	0	5.04989	-1.37048	-1.65236	-2.67253	-1.12297	-1.13914	-1.09681	0.999516	1.56235	0.133743	1.58884	0.894621	0.497943
60317	INSR	5.46777	0	3.93242	-0.455893	-0.190934	-0.553462	-1.14522	-1.84806	-1.77896	0.453708	2.59829	1.46716	1.34948	1.763	1.10155
26613	LOC100506190	5.45689	0	4.33283	-0.398008	-2.12341	-1.26702	-1.3847	-2.32545	-2.11835	1.32705	1.10628	0.350126	1.13473	1.15335	0
8585	TMEM71	5.39174	0	3.79355	-2.6337	-2.99441	-3.54231	-2.84726	-2.07139	-2.71194	-1.42008	-1.10678	0.375895	-0.9412	0.875657	0
1609	FCRL3	5.38128	0	5.19712	-1.31325	-0.303241	-1.08999	-0.85872	-1.16778	-0.693625	0.993536	1.72941	1.13409	1.62963	2.29624	1.35817
369	IL10	5.36887	0	5.13806	-0.975624	-0.525889	0.0604691	-0.862912	-0.903475	-0.634018	2.14946	1.11101	2.05009	1.63403	1.53777	2.2239
35751	TUBB2B	5.36771	0	3.99511	-0.824687	0.35151	-2.38291	-0.799495	-1.59445	-1.30214	0.319094	1.88742	0.541635	2.46009	1.49348	1.29195
6437	ZAP70	5.36613	0	4.12217	-0.782587	-0.828553	-1.56504	-0.353991	-0.864104	1.30164	0.70199	1.35957	1.99231	2.16551	2.31362	2.91764
50557	FBLN2	5.34953	0	2.92388	-1.53219	-2.26259	-2.80604	-2.84848	-2.05932	-2.63852	0.378041	2.11276	1.16336	-1.18107	-0.275108	-1.82863
52000	FLJ27352	5.32901	0	4.26823	-0.827825	-0.732456	0	-0.705229	-1.28388	-2.08527	1.32798	1.66009	1.22134	1.55064	1.65502	1.43346
14771	FCRL3	5.30979	0	6.0362	-1.54627	-0.64396	-1.41875	-1.37972	-1.20229	-1.26612	0.714236	1.4397	0.772385	1.27986	1.84032	0.948323
55699	FCRL3	5.2627	0	6.0905	-1.86027	-0.868458	-1.6803	-1.33669	-1.31608	-1.27101	0.330315	1.30247	0.63551	1.22197	1.72314	0.828607
29751	FCRL5	5.26007	0	3.5061	-3.67029	-1.10107	-1.2668	-2.73252	-0.0808865	-2.43128	-0.956801	1.11067	0.214404	1.16682	0.911314	0.641231
32343	APP	5.25651	0	4.44771	-1.91112	-3.3946	-4.12561	-2.61002	-2.55939	-4.13199	0.136358	-0.812779	-0.666821	0.27787	-0.829927	-2.47279
43780	CMTM3	5.2428	0	5.63476	-1.35663	-1.477	-1.70495	-2.05855	-2.49047	-1.69502	0.83629	1.29913	0.583453	0.468225	0.372321	0
44503	BC069659	5.22776	0	3.62717	-1.32158	-1.07252	-1.92098	-1.61688	-1.51597	-1.22628	0.917834	0.271774	-0.408744	0.970106	2.63077	1.26122
21945	FCRL3	5.20174	0	5.64164	-2.10199	-1.01618	-1.57206	-1.41913	-1.49145	-1.37976	0.25316	1.27293	0.420521	0.993067	1.68182	0.671908
947	MAP2	5.15806	0	4.3445	0.435151	-1.78023	0.0127493	0.711884	0.407618	-0.00988586	2.39586	-0.118697	2.58408	2.38206	3.29903	3.43593
33495	HCG18	5.15611	0	4.62904	-0.966526	-1.63353	-2.44658	-1.93966	-1.63552	-1.33558	0.398126	0.679884	0.649077	0.862912	1.08224	0.56808
12244	FCRL3	5.12906	0	5.30936	-2.15748	-1.05714	-1.59774	-1.67003	-1.54558	-1.3435	0.136466	0.900646	0.43528	1.07847	1.58086	0.648973
30169	METRNL	5.11369	0	5.84531	-1.5093	-0.732179	-1.74764	-0.680856	-0.568319	-0.423893	1.16578	1.96586	0	1.79947	1.90615	1.62674
38585	LINC00226	5.04678	0	4.74526	-0.691279	-1.17295	-0.102682	-0.429738	0	-0.100129	1.07912	1.81041	1.48031	2.41571	2.73049	1.99936
54039	XLOC_002344	5.04391	0	5.33456	-2.40102	-0.979584	-1.72775	-1.59911	-1.66402	-1.18312	0.132294	1.18641	0.287504	1.4674	0.814003	0.565036
42702	LOC388242	5.04073	0	4.88164	-1.69057	-0.641445	-1.13567	-0.885205	0.0623653	0.124735	1.33082	1.42847	0.351893	1.97773	2.21433	2.53275
47391	FCRL3	5.03784	0	5.93608	-1.71894	-0.785209	-1.62636	-1.32634	-1.37785	-1.12151	0.46515	1.34576	0.67544	1.10654	1.60096	0.846769
7328	ZNF571	5.0288	0	3.5414	-1.08134	-0.428928	-3.27468	-0.469472	-0.556439	-1.66205	0.359148	1.35495	0.944356	1.26457	1.82727	0.758081
57137	FCRL3	5.02507	0	5.59412	-1.96169	-0.995763	-1.58985	-1.18724	-1.39081	-1.27065	0.320832	1.17652	0.593692	0.861787	1.76197	0.86406
22736	FOXF1	5.01992	0	4.68948	-1.09343	0.797493	-0.686689	-0.675206	-1.10064	0	1.91204	2.99195	1.36947	2.46162	0.840647	1.63179
57129	FCRL3	5.00202	0	5.64415	-1.38695	0.322056	-1.04912	-1.74369	-1.68072	-2.37192	0.945885	2.02711	1.86493	0.564349	0.833562	-0.211108
43915	CARD6	4.9965	0	2.92062	-0.121694	-0.250972	-2.85351	-0.869524	-0.142651	1.47046	1.47386	1.58278	1.5275	2.40008	2.12263	2.05076
28800	FCRL3	4.98122	0	5.03062	-2.16467	-1.19067	-1.69735	-1.46047	-1.71171	-1.3367	0.0805702	0.681905	0.332391	1.02144	1.56742	0.653695
43026	FGD4	4.9505	0	4.98485	-0.724237	-0.0570244	-1.01893	-0.785093	-0.894817	-1.40039	0.954597	2.05407	1.91245	1.00716	1.89445	1.14222
27803	FCRL3	4.9364	0	5.10925	-1.96732	-1.02101	-1.72273	-1.24024	-1.37837	-0.751541	0.376081	0.840032	0.543674	1.14038	1.79721	1.04218
46797	MMP9	4.92949	0	4.2699	-1.97811	-2.18358	-2.10998	-1.37899	-1.61185	-1.60598	-0.448925	-0.665754	0	1.9099	1.1594	0.985534
27482	PDGFA	4.91332	0	4.53219	-0.303122	0.362669	-0.743663	-0.914319	0	-0.687852	1.28142	2.92176	2.03865	2.07321	2.40434	0.774514
6578	SLAMF7	4.9001	0	5.26732	-0.27698	0.556606	-0.849584	-0.875441	0	-0.565536	2.12604	2.64463	1.16183	2.28899	1.92676	1.59768
45048	LGALS8	4.89281	0	2.81331	-0.753642	-0.146963	-0.0356302	-1.04923	-1.2472	-0.943837	1.73076	1.72866	-0.316041	2.09298	2.29996	2.03115
11607	TMEM2	4.86669	0	3.89604	-0.765292	-0.51962	-3.17018	-1.52767	-1.42325	-0.666904	1.07489	1.62672	0.682631	0.296617	1.02977	0.914095
31388	WASF1	4.86497	0	3.24322	-0.621687	-0.0694076	0	-2.62752	-1.43262	-1.36705	0.341653	1.65463	1.62869	0.332208	2.65829	0.960822
13689	ZNF571	4.84808	0	3.43936	-1.02908	-0.310568	-3.31923	-0.458753	-0.438779	-1.19376	0.4379	1.45926	0.948336	1.43	1.87094	0.767868
19659	SLC25A29	4.82022	0	3.60885	-0.360344	-1.98036	-3.66898	-2.10569	-0.975275	0	1.32156	0.999834	-0.145084	0.540164	0.750962	1.05652
57185	FCRL5	4.80492	0	4.08936	-3.07356	-0.149236	-0.20189	-2.65187	-1.04897	-2.42746	0.318704	1.92763	2.18246	0	0.123187	-0.517903
15222	ZNF571	4.78872	0	3.51831	-1.05883	-0.254863	-3.27181	-0.547754	-0.45858	-1.19406	0.334253	1.56525	0.859656	1.34535	1.84809	0.819342
18139	CCDC144A	4.78187	0	4.03126	-1.80157	-0.796432	-2.26987	-1.0944	-0.738774	-1.67033	-0.126456	0.338544	0.794423	1.84299	1.33644	0.988119
49713	ITGAX	4.7552	0	5.5961	-1.85959	-0.997257	-1.10661	-1.08566	-0.91404	-0.464809	0.964721	1.46713	0.807149	1.07632	1.41699	1.33677
50377	XLOC_011119	4.74215	0	4.73944	-1.26028	0.267481	-0.787718	-0.833	0	0.992602	1.19828	2.0742	2.32162	1.25635	2.44889	2.553
21935	ZNF571	4.7293	0	3.74063	-0.899945	-0.289388	-2.92153	-0.546762	-0.404113	-1.10053	0.433416	1.60598	0.909949	1.46292	2.06326	0.811945
9214	ZNF571	4.72548	0	3.78459	-0.934323	-0.295948	-2.93215	-0.549526	-0.586547	-1.31687	0.535093	1.59488	0.930647	1.31823	1.72788	0.720665
35201	ZNF571	4.71986	0	3.54052	-0.999358	-0.489896	-3.08376	-0.527435	-0.633081	-1.67539	0.408882	0.999497	0.877727	1.31257	1.77019	0.654671
23923	PLCL1	4.70786	0	5.08228	-0.988131	-9.81e-05	-1.04035	0.402991	0.692926	0.618558	1.54854	1.37268	1.05322	2.89414	3.34468	2.88306
7189	FAM46A	4.69156	0	4.77411	-2.81607	-1.37955	-2.40031	-0.711561	-0.572437	-0.0837093	-0.558622	0.90717	0.680058	1.5097	0.82404	2.05444
46156	C1orf21	4.68395	0	4.01152	-0.154039	1.82614	-0.510578	0	0.0713686	0.466306	2.43765	2.86828	2.55196	2.49142	2.64888	2.06736
11874	ZNF571	4.67223	0	3.48669	-1.04538	-0.325541	-3.23685	-0.54234	-0.534059	-1.31825	0.305187	1.40003	0.813204	1.31116	1.81574	0.696916
12438	PDGFA	4.65908	0	4.55661	-0.30275	0.418235	-0.272338	-0.637205	0.0884934	-0.426092	1.2739	3.50083	1.93617	1.85881	2.48781	1.13109
40550	LOC100506190	4.60986	0	4.04745	-0.801598	-2.00425	-1.47947	-1.83966	-2.66156	-2.45649	0.77935	0.88465	0	0.454558	0.562618	-0.695869
28946	GNGT2	4.60817	0	3.27062	-1.61724	-1.17006	-3.83136	-2.22241	-1.40607	-1.56463	-0.338297	0.368152	0.184303	0.648957	0.395143	0.155129
60540	ZNF571	4.60526	0	3.70428	-1.01172	-0.227007	-2.96892	-0.295635	-0.297005	-1.03045	0.521452	1.6988	0.894633	1.52778	1.97431	0.771987
8666	ZNF469	4.55249	0	4.70624	-1.88497	-2.77618	-2.10356	-2.50392	-1.25478	-1.80302	-0.113846	0.0402563	-0.691899	0	1.27471	0.284281
48504	BCAR3	4.54211	0	4.30841	-0.457833	0.107332	-2.36712	-1.36253	-0.674886	0.720667	2.02491	1.56439	0.465458	1.53914	1.04414	2.42777
45380	TMEM2	4.52456	0	3.86518	0	-1.27639	-2.20162	-1.48273	-2.21297	-0.58012	1.78213	0.845382	0.321484	0.238116	1.32445	0.801263
23910	WNT1	4.51962	0	4.19341	-0.246688	-0.0758308	-0.251263	-0.15171	0.256494	-0.36398	1.18706	1.50913	1.73038	1.97344	3.25233	2.5719
44933	SH2D2A	4.51671	0	4.28996	-0.0779126	-0.0957682	-0.698456	-0.490375	-0.121941	0.103062	1.84407	1.28179	0.93734	2.28069	2.83383	2.49253
51884	DST	4.47613	0	3.49777	-0.678896	-0.393666	-1.69201	-0.567066	-0.240019	0.731235	0.811082	0.40732	0.480416	2.19288	3.09086	3.15053
30246	ZNF571	4.46324	0	3.32437	-0.825117	-0.0197737	-2.86572	-0.152245	-0.151962	-0.918533	0.673415	1.2922	1.1391	1.54323	2.18337	1.18387
58788	MMP9	4.46205	0	3.6387	-1.64326	-1.83478	-1.34791	-1.19368	-1.32833	-1.61529	-0.318294	-0.276426	0	2.04878	1.4164	1.11254
14993	PTGER4	4.45756	0	4.08114	-1.9643	-2.12045	-2.13799	-1.88751	-1.0863	-1.61246	-0.61107	-0.531824	-0.358142	1.00553	1.87767	0.746363
31067	NMT2	4.4188	0	3.95188	-1.51224	-2.33593	-3.23897	-1.75353	-0.534657	-0.274645	0.257011	0	-0.00174605	0.712467	1.41007	0.834166
51504	ZNF571	4.4155	0	3.37147	-1.04619	-0.388535	-3.11315	-0.509609	-0.701612	-1.27228	0.315308	1.52232	0.778989	0.839722	1.72557	0.642167
28525	FGD4	4.41204	0	3.92916	-1.19932	0	-0.604168	-2.09012	-0.739029	-1.70753	0.0172595	2.94519	1.33559	0.71256	0.687119	0.810792
61189	ZBTB32	4.40326	0	4.17934	-0.0842551	-0.301111	-0.143674	-0.562051	-0.195417	0.419868	2.01609	2.08252	0.788964	2.29039	2.14914	2.63768
37841	LOC100506190	4.40222	0	3.14934	-0.534123	-2.40748	-1.25663	-1.43465	-2.50836	-2.05793	0.368444	0.266744	-0.14776	0.94203	1.24414	-0.0433843
51263	MID1	4.39752	0	5.37144	-0.231195	-1.0737	-0.0234501	0.310766	0.764205	-0.527367	1.61662	0.553709	2.00225	2.85595	3.24851	1.76237
31090	MMP9	4.34465	0	3.42461	-1.62149	-1.84066	-2.0838	-1.1489	-1.6339	-1.81984	-0.435253	-0.976038	0	1.74638	1.1268	1.10495
48589	MMP9	4.30602	0	3.61888	-1.48886	-2.00478	-1.76917	-1.24496	-1.4577	-1.58044	-0.363809	-0.648371	0	1.97201	1.10418	1.02821
58189	PDGFA	4.28507	0	4.37435	-0.0713625	0.414681	-0.365625	-0.428442	0	-0.513239	1.3565	3.37765	2.08626	1.66464	2.09166	1.05522
32044	DNMBP	4.25018	0	4.20533	-1.41638	-1.40698	-1.03243	-0.985797	-0.810867	-0.805942	1.02991	0	0.22283	1.70036	1.70033	1.41331
46461	KIF1B	4.24328	0	4.08775	0	0.218351	-1.15197	-0.636307	-1.23	-0.681857	1.47515	1.46658	1.066	1.69798	1.79361	1.52999
40228	CAB39L	4.24119	0	3.83947	-1.72011	-1.58103	-1.74214	-2.10885	-1.51681	-1.56702	0.104249	-0.17991	-0.289437	1.17412	1.034	0.427839
45875	MMP9	4.23948	0	3.6753	-1.76955	-1.93557	-1.86786	-1.23614	-1.67862	-1.73963	-0.4934	-0.830049	0.0147209	1.72274	1.00456	0.857381
49867	SUSD5	4.23476	0	3.40919	-2.28867	-2.78166	0	-1.32423	-1.9568	-0.840607	0.237013	0.209822	0.754228	0.143453	0.96504	0.992171
30595	FAM46A	4.23331	0	3.56228	-2.62173	-1.19578	-1.25566	-1.27514	-1.45922	0.472116	0.368423	0.717255	1.63734	0.185891	0.882107	1.3643
50434	GSTM3	4.21063	0	4.04555	-0.832887	-1.44928	-2.95524	-0.440273	-1.14214	-1.02833	0.93226	0.500243	0.144614	1.81264	0	1.2063
30791	DUSP5	4.2091	0	4.12357	-2.01892	-0.487785	-1.05521	-2.03091	-1.74148	-1.00336	0.390348	1.06062	1.40646	0.295632	0.890803	0.059534
16894	FCRL5	4.20323	0	4.51423	-2.67368	-1.53077	-2.2538	-1.81971	-1.00005	-1.47715	0.274424	0.622611	-0.357607	0.426054	0.470417	0.237932
30779	AAK1	4.17696	0	3.84434	-1.02207	-0.578402	-0.555383	-2.32846	-0.881398	-0.559115	0.508301	1.39549	1.28044	1.05206	1.32853	0.885067
57297	ENST00000537226	4.16196	0	3.64059	-1.74575	-1.39306	-2.59614	-1.34757	-2.12775	-2.30854	-0.698706	0.104538	0.0255338	0.223518	0.69441	0.47547
12246	FAM106CP	4.1539	0	4.21482	0	-0.548223	-1.13145	-0.389985	-0.305026	-0.953437	1.73039	1.12398	1.90304	1.01218	1.94961	1.27949
11594	MMP9	4.12265	0	3.19272	-1.45396	-1.56814	-1.70731	-1.23282	-1.61738	-1.79152	-0.320929	-0.759907	0	1.84519	1.08869	1.03726
28973	MMP9	4.11699	0	3.28326	-1.40625	-1.80779	-1.67481	-1.16344	-1.56869	-1.48925	-0.339463	-0.775885	0	2.00064	1.25455	0.999464
5203	COPZ2	4.10676	0	4.13344	-1.23216	-2.33057	-1.87325	-1.37623	-1.39384	-0.851434	0.033118	0.577026	0	0.547654	1.17122	0.841501
1908	RAPGEF6	4.10318	0	3.57276	-1.49257	-0.318298	-1.85076	-1.16998	-1.10145	-1.92193	0.312959	0.418718	0.767577	0.631143	1.16814	1.06693
53497	SERPINH1	4.10161	0	3.28703	-0.467181	-1.46835	-2.01988	-0.972924	-1.62042	-1.04966	0.648839	1.30605	0.548913	1.96303	0.444732	-0.292846
51322	FGR	4.09588	0	4.59096	-1.88594	-1.29288	-2.25978	-1.30643	-0.743353	-0.408398	0	1.14757	0.2218	1.0868	0.916838	0.935251
32094	MMP9	4.09272	0	3.32453	-1.42816	-1.45223	-1.78233	-1.12465	-1.44027	-1.56419	-0.293031	-0.533208	0	1.94341	1.28744	1.00192
53068	SLC32A1	4.08722	0	3.12821	-1.33174	-1.48576	-1.11233	-1.20686	-0.703155	-1.17035	1.79475	-0.0369436	1.15889	1.91397	0	0.34584
42771	COPZ2	4.08349	0	3.78968	-1.27402	-2.51784	-1.72112	-1.24778	-1.75764	-0.987459	0	0.461266	-0.029708	0.280308	1.05418	0.906907
62926	MMP9	4.07978	0	3.73401	-1.48599	-1.47758	-1.47525	-0.821219	-1.20531	-1.36017	0	-0.474062	0.321196	2.07758	1.20484	1.21587
6873	MAP4K3	4.07389	0	3.28016	-0.839504	-0.552202	-2.06679	-0.864052	-1.27661	-0.586607	0	1.16901	0.482216	0.797959	2.21917	1.30433
13995	SLC11A1	4.04083	0	5.26862	-1.22715	-0.807447	-0.487129	-1.14055	-0.69435	-0.0755216	0.617011	1.37171	1.23737	1.05809	1.79781	1.57376
33100	TRPS1	4.03527	0	4.60287	0	-0.284251	-1.64515	-0.389475	-0.41823	-0.0832642	2.36959	1.03681	-0.113264	1.93132	1.79573	2.23542
7320	POLH	4.03007	0	3.39599	-0.670127	-0.431685	0.711954	-1.15075	-1.6792	-1.18857	1.22171	1.29233	1.36341	0.860214	1.34619	1.57259
33124	IL2RB	4.01423	0	3.87455	0.167179	0.435726	-1.05622	0.0246567	-0.197279	1.27563	1.9242	1.71569	1.48527	1.77513	2.85638	2.92377
49733	FGR	4.0133	0	4.44019	-2.07311	-1.51258	-2.22166	-1.03161	-0.602663	-0.304	-0.145391	1.11891	0.110145	1.20862	1.01004	0.980791
16744	SERTAD1	4.01234	0	4.9378	-1.82791	-1.43889	-1.29884	-1.51597	-1.31764	-1.58569	0.0418685	0.942774	0	0.556647	0.894819	0.605618
45781	CHST2	4.00817	0	4.05742	-1.87279	-0.681279	-1.04091	-1.63845	-1.94747	-0.384228	0.00959428	0.683642	0.445672	0.640275	1.07256	1.60078
57487	COPZ2	4.00618	0	3.59251	-1.26864	-2.55931	-1.73118	-1.21535	-1.50112	-0.820487	0	0.756233	-0.0212103	0.428829	0.97083	0.782616
20720	EPB41L4A	4.00292	0	4.17573	-0.999121	-2.30303	-2.57332	0.526191	0	-0.336324	0.7884	-0.414058	0.203984	2.30005	2.54351	0.89883
701	PEBP4	3.99955	0	4.68452	-0.941332	0	-0.577521	-1.44323	-0.441302	-0.286348	0.916855	2.21587	0.767346	1.2003	1.66838	1.54055
10245	FGR	3.99044	0	4.77342	-1.96819	-1.25382	-2.20979	-0.900763	-0.57267	-0.338526	-0.0629654	1.08646	0.258387	1.27732	1.15817	1.01814
50967	MPRIP	3.98757	0	5.56523	-1.80741	-1.31437	-1.29669	-1.12302	-1.17051	-1.0919	0.504753	0.94579	0.558337	0.984941	0.603039	0.572301
34229	FGR	3.98396	0	4.6018	-2.03449	-1.50604	-2.25388	-1.32454	-0.812326	-0.481451	-0.125582	0.734906	0.225878	1.05764	0.791197	0.868445
50061	RNF130	3.97164	0	4.12416	-1.51715	-1.13947	-1.91316	-0.757777	-0.0808939	-1.58201	0	1.26925	0.741394	1.69084	1.4587	-0.212231
14866	COPZ2	3.96999	0	3.89946	-1.12629	-2.10816	-1.46895	-1.08737	-1.55074	-0.824298	0.0662327	0.613289	0.0728342	0.754564	1.2365	1.02558
27085	CD68	3.96371	0	5.42715	-1.01978	0	-0.614836	-1.6994	-0.376986	0.474906	0.968082	1.94344	1.54353	0.504407	1.80748	1.91808
37150	CLN8	3.96282	0	4.61755	-0.812519	-0.266994	-1.92404	-0.526083	-0.668139	-1.19998	0.473168	1.70632	0.602126	1.41253	1.728	0.599251
37836	COPZ2	3.95129	0	3.69099	-1.24972	-2.62345	-1.78129	-1.32283	-1.72649	-0.844425	0	0.392702	-0.0193317	0.305439	0.974195	0.692726
17639	LOC100506190	3.94805	0	4.58077	-0.550781	-1.55673	-0.942897	-1.62264	-1.80932	-1.73036	1.30819	0.813984	0.433995	0.461547	0.759318	-0.102921
10963	RGS2	3.94461	0	3.88058	-1.14354	-0.418748	-0.853829	-2.19582	-0.906307	-0.098647	0.994165	0.616068	1.10709	0.687668	1.41914	1.43828
52430	FGR	3.93494	0	4.3429	-1.8774	-1.25459	-2.11729	-1.05559	-0.685714	-0.196289	0	1.22262	0.349225	1.12096	1.00846	0.969919
14695	KPNA2	3.93299	0	4.3668	-1.05366	0	-1.49921	-1.79447	-1.05568	-0.916513	0.625323	1.20866	0.6862	0.494278	1.56434	0.955429
37202	HCG18	3.92708	0	3.10618	-0.806523	-0.604675	-0.251165	0	-0.296935	0.351873	1.27493	1.04258	0.113668	1.9321	2.73434	3.13569
27857	MMP9	3.91683	0	3.32713	-1.20759	-1.59491	-1.44742	-1.02802	-1.43282	-1.44637	-0.28263	-0.288929	0	1.88835	1.24693	1.09726
5437	NR4A2	3.91646	0	3.87901	-0.18936	0.566248	-1.28603	0.431827	0	0.0475389	1.32814	1.99079	1.26242	1.99871	2.96163	1.84583
30054	RGS2	3.91215	0	3.63984	-1.28752	-0.40509	-0.935655	-2.25668	-1.01674	-0.117923	0.955412	0.462523	0.993771	0.68427	1.29408	1.3981
32761	FGR	3.89464	0	4.54101	-1.92218	-1.3544	-2.13786	-1.10199	-0.667148	-0.294409	-0.113318	1.01443	0.248358	1.17798	0.932822	1.03068
23741	RGS2	3.88824	0	3.51395	-1.247	-0.303274	-0.78574	-2.28911	-0.947705	-0.0998259	0.903457	0.580421	1.07181	0.762681	1.43588	1.32779
56626	RGS2	3.88285	0	3.82414	-1.28377	-0.438637	-0.91539	-2.14844	-0.988586	-0.104362	0.886469	0.544759	0.998571	0.682945	1.32892	1.42184
38613	NACC2	3.8722	0	2.76736	-0.285648	-1.02198	-1.26371	-1.79897	0	-2.61354	0.8926	0.555907	0.547979	1.54247	0.568282	0.627835
31706	BX538057	3.87077	0	3.26659	-0.492319	-0.377395	-1.97536	-0.22881	0	-0.219401	1.62982	0.541981	1.32593	0.977739	2.35516	1.59181
12566	RGS2	3.87047	0	3.58045	-1.13621	-0.310521	-0.779429	-2.1196	-0.889634	-0.373196	1.04079	0.421125	1.09695	0.792395	1.40645	1.34877
6025	COPZ2	3.85679	0	3.67466	-1.04167	-2.25271	-1.46518	-1.13886	-1.37094	-0.577506	0	0.701118	0.263813	0.653554	1.17646	1.0426
42422	FGR	3.84618	0	4.53488	-1.77074	-1.23744	-2.04648	-0.927386	-0.536576	-0.309204	0.0761792	0.944415	0.410912	1.31467	1.14714	0.939406
56517	RGS2	3.84437	0	3.54924	-1.28772	-0.506928	-0.979449	-2.45995	-1.18898	-0.324119	0.7905	0.403106	0.917953	0.609139	1.05085	1.13779
52537	COPZ2	3.84398	0	3.76258	-1.38599	-2.30822	-1.64525	-1.05296	-1.45811	-0.560916	-0.00963799	0.681137	0	0.58085	1.06655	0.925257
44570	RGS2	3.83914	0	3.70036	-1.23763	-0.510705	-0.93049	-2.37349	-1.29379	-0.347854	0.873072	0.335273	1.03296	0.407981	1.09252	1.20892
32059	LOC100505974	3.83052	0	3.93034	-1.89118	-1.68379	-1.68913	-0.70025	-0.0921289	0	0.0377596	0.485917	-0.726965	2.10863	1.69229	1.97112
58628	FGR	3.82857	0	4.08805	-1.94284	-1.35114	-2.1698	-1.11002	-0.567987	-0.234378	-0.0480602	1.09882	0.209958	1.17322	1.00608	0.804653
34706	GSTM3	3.82272	0	3.92532	-0.695234	-1.44491	-2.51798	-0.328684	-1.12885	-1.12809	0.942314	0.183479	0.272256	1.69428	0	1.27151
11078	GSTM3	3.82238	0	4.11948	-0.779982	-1.541	-2.05154	-0.467024	-0.956147	-1.08349	0.897574	0.528881	0.315412	1.72436	0	1.26142
40999	RGS2	3.81813	0	3.86499	-0.933544	-0.0926981	-0.671683	-2.30308	-1.04418	0	1.14594	0.850769	1.26945	0.34224	1.38534	1.55827
6977	GSTM3	3.81346	0	4.92799	-0.966713	-1.37993	-2.054	-0.491173	-1.27849	-0.99425	0.845745	0.633822	0.173685	1.67289	0	1.0959
55444	EPB41L2	3.80617	0	3.2858	-0.573085	-0.834618	-2.0253	-2.00002	-1.07696	-0.636624	0.150311	1.36002	0.226126	0.690706	1.5559	0.440379
2632	CHD3	3.79872	0	4.46427	-1.47436	-1.26021	-1.6575	-1.80467	-1.7952	-1.67522	-0.176783	1.02978	0.10816	0.176967	0.747805	0
40544	RGS2	3.79834	0	3.6988	-1.16558	-0.352857	-0.895491	-1.98944	-0.898112	0	0.986938	0.532006	1.03608	0.798418	1.40957	1.48771
8507	ZNF184	3.79586	0	3.51988	-0.76277	-0.0581424	-2.17473	-0.0445639	0.220423	-0.6166	0.404268	0.774585	0.206832	2.17837	2.65819	1.88794
13134	LOC100506190	3.78822	0	3.95046	-0.331816	-1.85266	-1.08505	-1.62449	-1.63666	-1.45214	1.16889	1.00221	0.437149	0.505624	0.566264	-0.133814
57123	CDK5R1	3.7863	0	3.368	-1.95924	-1.27704	-0.718855	-2.59736	-1.54872	-1.70965	-0.192602	1.3392	0.0309573	0.386118	0.150193	0
45165	GSTM3	3.78011	0	4.26348	-0.627671	-1.37996	-2.03325	-0.195506	-1.06706	-0.687283	1.19081	0.661514	0.300722	2.03584	-0.0884866	1.41943
18755	FGR	3.76	0	4.3772	-1.93633	-1.32211	-2.16277	-1.00694	-0.584798	-0.297312	-0.0929696	0.927065	0.219882	1.23069	0.92632	0.94316
23253	XLOC_l2_003599	3.75831	0	2.97	-1.18354	-0.830112	-2.11932	-1.01029	-1.68526	-1.46771	-0.365369	0	0.655571	1.22928	1.41104	0.233745
47836	C1orf96	3.74877	0	3.45979	-1.31477	-0.441693	-1.58949	-0.751747	-0.386774	-0.301875	0.0782721	0.477911	0.123165	1.5053	2.66073	1.80678
55103	RGS2	3.74604	0	4.03062	-0.956337	0	-0.653261	-1.95306	-1.16631	-0.0443272	1.25034	0.918516	1.36811	0.476975	1.03567	1.60929
41220	HMOX1	3.74213	0	3.24041	-0.925242	0.132668	1.21008	-1.86517	-1.80053	-2.06721	1.45516	2.42098	1.88679	0.363614	-0.729241	0.710444
20663	GSTM3	3.73596	0	4.89467	-0.797189	-1.20151	-1.74631	-0.461621	-1.22775	-0.883256	1.06272	0.898603	0.309855	1.64415	0	1.17593
40252	ID4	3.73244	0	3.15131	-1.30394	0.187359	-2.94453	-1.81615	-2.17895	-1.71775	0.651066	0.689761	0.0922951	0.125134	0.303477	-0.234999
7084	ALG2	3.72841	0	4.22298	-1.67519	0.153752	-0.803781	-1.05732	-0.472543	-1.64726	0.244197	1.65496	0.589068	1.46598	1.12331	0.81149
23524	NEB	3.71986	0	2.76305	-0.938928	-0.741472	-0.405075	-1.02642	-0.382831	0	0.158727	0.396788	0.214899	2.18673	2.17353	2.74609
23356	FGR	3.71923	0	4.5237	-1.97767	-1.32933	-2.19601	-1.05456	-0.553231	-0.303872	-0.154274	0.675362	0.177409	1.24317	1.01961	0.994092
62302	COPZ2	3.71794	0	3.34191	-0.928999	-2.12989	-1.3036	-1.08956	-1.65707	-0.530734	0.199524	0.895643	0.354507	0.313409	1.05407	0.910034
12908	HMOX1	3.71487	0	3.1987	-1.09018	0.0372826	1.1403	-1.96953	-1.96484	-2.17627	1.33617	2.34889	1.83154	0.218841	-0.97125	0.572422
55013	HMOX1	3.70376	0	3.11468	-1.05761	0.0246721	1.11825	-2.18724	-1.97195	-2.26459	1.28593	2.34203	1.87255	0.131046	-1.16196	0.525884
2335	GSTM3	3.67341	0	4.79625	-0.700507	-1.19316	-1.8489	-0.278989	-1.2056	-0.921664	1.12779	0.898073	0.305782	1.65008	0	1.13216
33418	HMOX1	3.67099	0	3.1981	-1.11705	0.118312	1.16764	-2.10303	-1.97931	-2.20565	1.22025	2.46065	1.89699	0.189321	-1.06385	0.434564
45825	RYR1	3.66926	0	4.84964	-0.86839	-0.637067	-0.837306	-1.07072	-0.36078	-0.205149	0.901601	0.908174	1.36886	1.1654	1.68591	1.24358
24340	SLC37A2	3.66806	0	3.6236	-1.49032	-0.993475	0.219416	-2.15398	-1.81111	-0.695478	0.22472	1.15683	1.08248	0.300165	0.794733	0.766241
30522	SBK1	3.66358	0	2.88186	-0.97641	-1.15629	-0.700223	-1.08384	-1.46961	-1.50525	0.548599	2.47677	1.14612	-0.0861701	0.747046	-0.484455
11355	GSTM3	3.66234	0	3.52958	-0.653562	-1.2414	-2.16325	-0.321228	-1.05529	-0.89828	1.17728	0.823459	0.364052	1.78017	-0.514544	1.27316
27882	GSTM3	3.65933	0	4.45382	-0.46861	-1.3219	-1.78722	-0.382095	-1.20185	-0.760615	1.02934	0.876969	0.30477	1.82464	0	1.27146
55977	FOXD1	3.64878	0	3.76901	-0.460449	-0.373893	-0.762683	1.13168	0	1.23807	1.82327	1.62831	0.728295	2.8283	2.72092	2.24813
55017	HMOX1	3.63907	0	3.10897	-1.03254	0.108342	1.18076	-2.11202	-1.93113	-2.26442	1.34519	2.34021	1.90652	0.132056	-1.08971	0.496143
888	NACC2	3.63831	0	2.82178	-0.0633168	-0.6793	-0.861401	-1.70785	0	-2.48595	1.12151	1.09632	0.586764	1.34693	0.629025	0.601244
15660	JAZF1	3.63736	0	3.62404	-0.548283	0	-1.53612	-0.189354	0.357172	-0.747872	1.06865	0.750196	1.09642	1.97379	2.15427	1.46959
30803	XLOC_002108	3.63628	0	2.92639	-1.82213	-2.16455	-2.37381	-2.49698	-1.93399	-2.15906	-0.746926	0.472096	1.05315	-1.04106	-0.540662	-0.972348
7664	AREG	3.62449	0	3.58507	-1.68177	-1.20997	-1.03889	-1.77908	-1.49766	-0.887783	0	0.985824	0.598753	-0.231595	1.49827	0.200251
6063	COPZ2	3.62319	0	3.45027	-1.20056	-2.28003	-1.66846	-1.15666	-1.31957	-0.63753	0.000767523	0.79869	0	0.279601	0.99503	0.806672
40538	HMOX1	3.62282	0	3.10072	-1.03282	0.127462	1.13229	-1.98994	-1.83775	-2.19483	1.38448	2.46712	1.85704	0.1866	-1.02321	0.475063
60132	CCDC144A	3.61375	0	3.02244	-1.92573	0.366855	-1.86552	-0.17152	-0.551616	-1.12655	0.687943	1.29692	0.821008	0.401122	1.73711	0.902805
489	TXNDC5	3.60675	0	3.48916	-0.263036	0.0145901	0.464588	0.636587	-0.0206889	-0.0324783	1.59049	1.51755	1.53737	1.97106	2.79789	2.4894
33510	AIF1	3.60607	0	4.9835	-1.6401	-1.62324	-2.22947	-2.0348	-1.82634	-1.82065	0.186245	0.411182	-0.53675	-0.00249579	0.34509	-0.475316
18206	HMOX1	3.60549	0	3.0706	-1.11688	0.101499	1.05387	-2.15401	-2.0505	-2.29915	1.31013	2.49042	1.7855	0	-1.28433	0.334287
61914	HMOX1	3.57183	0	3.15984	-0.828194	0.431299	1.31637	-1.98203	-1.80469	-2.05806	1.54932	2.69659	2.1398	0	-0.964174	0.673121
47519	ICA1L	3.56488	0	3.23826	-1.05692	-2.10997	-0.613618	-1.05477	-1.57012	-1.17521	0.53174	0.448403	0	0.471905	1.17986	0.790619
34021	NACC2	3.56403	0	2.7601	-0.058216	-0.875963	-0.913887	-1.6764	0	-2.15497	0.985846	0.725297	0.580346	1.59183	0.718093	0.72022
32881	IL28RA	3.55774	0	4.88751	-1.20101	-0.572718	-0.622504	-1.39771	-0.705951	-0.412417	0.69635	1.15142	0.896672	1.01052	1.05495	1.26354
51037	BCL9L	3.54293	0	3.6577	-1.33595	-1.11733	-1.43523	-1.32305	-0.915212	0.437939	0.0968653	1.00983	0	0.510358	1.97281	1.67096
38602	HMOX1	3.53962	0	3.09667	-0.948653	0.245093	1.1976	-1.89024	-1.77503	-2.12938	1.43022	2.2105	1.90376	0.327972	-0.870616	0.639129
20346	SOX4	3.53892	0	3.83753	-0.20162	0.853249	-0.0566655	-0.870545	0	0.376009	1.36944	2.12274	1.68986	2.02196	1.71497	2.12132
11873	LOC284191	3.53709	0	4.32513	-1.87526	-0.561317	-1.7458	-1.51517	-0.805114	-0.248148	0.348716	0.771952	0.359758	0.660747	1.00602	1.03739
39405	AREG	3.51048	0	3.57662	-1.71391	-1.26356	-1.07409	-1.67084	-1.37239	-0.972407	0.0341282	1.06924	0.4249	-0.103783	1.37098	0.0073623
31662	HES6	3.50796	0	3.54532	-1.07455	-1.19039	-1.48705	-1.97711	-0.848589	-1.02523	0.835138	1.55616	-0.0356189	0.346856	0.55884	-0.000507688
59969	TSEN54	3.50301	0	3.11799	-0.977106	-0.841003	-0.304616	-0.0889248	-0.813962	-0.211338	0.266092	1.38218	1.04118	0.893388	2.37315	1.65862
32498	NACC2	3.4976	0	2.87146	0	-0.741141	-0.927797	-1.54772	-0.0455926	-2.20063	1.094	1.17086	0.478255	1.60583	0.645308	0.381071
17074	HMOX1	3.48955	0	3.14104	-1.05876	0.0684835	1.08865	-2.11765	-1.93525	-1.83992	1.31253	2.49409	1.898	0.0388565	-1.18192	0.462275
50143	TTC3	3.47552	0	2.93404	-0.142835	0.172577	-1.93892	-0.751547	-1.315	-0.617812	0.652314	1.38801	0.829398	1.32659	1.52865	0.464872
43250	NACC2	3.47004	0	2.75355	0	-0.778561	-0.842052	-1.47749	-0.0855291	-2.48002	1.10048	0.749947	0.69104	1.46435	0.536007	0.564233
34331	IRF2BP2	3.45819	0	4.46935	-0.548531	-0.659831	-0.787256	-0.484979	-0.627533	-0.486853	1.01431	1.31511	0.567173	1.18937	1.79522	1.26394
53298	NACC2	3.43774	0	2.92691	0	-0.846838	-0.743255	-1.34711	-0.0763343	-1.93895	1.12146	1.04701	0.608102	1.54006	0.63575	0.783889
31576	ERRFI1	3.43703	0	3.63265	-0.738063	0.267219	-0.297737	-0.915768	0	-0.582098	1.31723	2.69826	1.71682	1.14984	0.862508	0.675881
51664	GSTM3	3.42907	0	3.65252	-0.955716	-1.62563	-1.7917	-0.44807	-1.42199	0.0929227	1.00942	0.889513	0	1.75715	-0.374418	1.23505
52270	ZNF318	3.41005	0	3.38464	-1.49787	-1.33939	-2.11868	-1.4748	-1.94312	-1.78526	0.311786	0.411992	0.782575	-0.191045	0	-0.855689
27418	XLOC_007038	3.40032	0	3.07766	-1.13548	-1.15133	-0.0710235	-2.77928	-2.07671	-0.648795	0.608737	0.708583	0.332602	-0.26276	0.50333	0.840911
58800	KMO	3.39836	0	4.25207	-1.6654	-0.51164	-0.541794	-1.96798	-2.13751	-1.98328	0.166222	0.536747	0.998291	0.123314	-0.05068	0.00753777
56481	TNFRSF1B	3.38713	0	4.00764	-0.155366	0	-0.286673	-0.361535	-0.0568621	0.269302	1.14612	1.93562	1.23444	1.55329	2.47764	1.62215
10806	FCGR2A	3.38671	0	3.3302	-1.47102	-0.143908	-0.750894	-1.10006	-0.710849	0.311332	0.807131	0.673335	1.38305	1.48474	0.475487	1.87015
21708	TRIB1	3.38551	0	3.98706	-1.11242	-0.724775	-0.877286	-1.24959	-0.970645	-0.287263	0.42875	0.453975	1.0527	0.927409	1.39469	1.07672
1460	LDLRAD2	3.37537	0	3.25113	-2.03907	-0.0658399	-0.678628	-1.34674	0.744209	0.308742	0.430568	1.02967	1.38395	1.10223	1.49052	2.01601
2702	XLOC_009167	3.37371	0	2.80973	-0.487732	-1.10859	-1.64229	-0.65114	-1.02742	0.909843	0.254361	0	0.43924	1.35008	2.27773	2.19728
56220	NACC2	3.36545	0	2.74445	0	-0.725566	-0.913292	-1.57344	-0.0795525	-1.97849	1.10414	0.912023	0.751629	1.52691	0.380769	0.558995
106	SPAG5-AS1	3.36412	0	3.30409	-0.431663	-0.92721	-1.48298	0	0.0570873	-0.0617209	1.40208	1.6764	1.05341	1.05515	1.25291	1.21494
26529	LOC100129196	3.35598	0	3.36281	-1.12201	-1.67423	-0.927872	-0.714977	-0.861308	-1.60933	-0.0709491	1.11804	0.122979	1.29232	1.10828	0
32667	USP6	3.35087	0	3.16057	-1.13985	-0.497708	-1.26631	-0.139079	0.747655	-0.869336	0.500009	0.356689	0.528604	1.79304	1.96769	2.15657
53461	TFEC	3.34788	0	3.41844	0.150725	0.814928	-0.914277	-0.3783	-0.0290605	0	2.00173	1.43191	1.68578	1.53848	1.74188	1.70374
6866	ENST00000512874	3.33446	0	3.13783	-0.79028	-1.33801	-0.794649	-0.546576	0	-0.902413	0.854888	0.829743	-0.395655	1.91217	1.5267	1.32495
54091	NRARP	3.33309	0	3.44187	-2.79377	-0.359872	-1.07309	-1.94862	-0.954994	-1.08059	-0.59443	0.968099	1.01933	0.617246	0.199992	0
26263	PFKFB3	3.33221	0	3.33827	-0.799004	-0.681449	-1.75529	-0.890889	-1.5452	-0.943719	0.377786	0.674457	0.277497	0.710473	1.40006	0.363059
53708	GPR18	3.32398	0	3.58696	-1.62103	-0.972655	-1.30535	-1.48571	-1.14181	-1.03844	0.00361166	-0.0520651	1.16958	0.225236	1.14129	0.344811
27852	IRS1	3.31459	0	3.16507	-1.21082	-0.0581271	-0.516196	-1.72773	0	-1.73556	-0.0680573	1.70691	1.42022	0.706128	0.624481	0.734848
37144	LOC100506190	3.30692	0	4.3854	-0.237628	-1.21935	-0.515726	-1.39296	-1.43431	-1.54176	1.26285	0.944811	0.724499	0.638227	0.440806	0
4811	NR4A2	3.30418	0	2.83167	-0.241563	0.194963	0	-0.191979	-0.884848	0.733879	1.21906	1.55587	1.55138	1.04552	2.62198	1.9624
46938	SKAP1	3.29407	0	3.50374	-2.88067	-1.58554	-2.57882	-1.75324	-0.776639	-1.465	-0.128084	-0.0606741	-0.715314	0	0.193649	-0.0102657
46825	ATF3	3.28008	0	3.39042	-0.311957	-0.93617	-1.717	-0.938393	-0.634198	0.144731	0.68034	1.35595	0.278661	0.865781	1.67477	1.03391
3625	ADAM15	3.27786	0	4.1575	-0.392706	0.0107252	-0.120817	-1.7851	-1.38959	-1.74891	1.49719	2.3705	1.35059	-0.160514	-0.207633	0
24403	RNF130	3.27359	0	3.87182	-0.50636	-0.449343	-1.11831	-0.356901	-0.193139	-1.0693	0.881402	1.63022	1.27185	1.2809	1.50753	0
7195	PP7080	3.25351	0	3.32609	-1.24927	-0.772445	-0.152862	-0.406861	-0.129719	0	0.218764	1.76357	0.588237	1.33894	2.1482	1.44311
24516	PHACTR1	3.25286	0	2.79652	-0.739089	-1.14255	-2.46777	-0.505874	-0.976368	-0.121922	0.343864	0.904181	-0.29743	1.10673	1.92693	0.272394
52976	GINS3	3.23685	0	4.26663	-1.09452	-0.219816	0	-0.167798	-0.282459	-0.0582866	1.00006	1.62119	1.1305	1.50435	1.7149	1.37366
38898	CMIP	3.22705	0	4.73141	-0.476164	-0.58089	-2.00306	-0.376916	0	0.587373	0.768065	0.98647	-0.218357	1.35683	2.03858	2.36005
21664	XLOC_011119	3.20606	0	3.40484	-2.44262	-1.66393	-1.98489	-1.12277	-0.668842	-0.333384	-0.699839	0.301054	0.679512	0	0.888659	0.698987
32960	A_33_P3301876	3.20592	0	3.60431	-1.42196	-1.05889	-0.652761	-2.12048	-2.34536	-1.56462	0.28663	1.13779	0.0914876	0.0740249	-0.677277	0.00769358
56942	HSPE1	3.19483	0	3.75096	-0.816977	-0.334194	-0.544284	-0.538472	-0.965092	-1.24229	0.885836	0.956368	0.480354	1.0587	1.2038	1.02809
52195	SH3TC1	3.19347	0	3.59303	-1.34029	-1.87847	-1.49903	-1.47906	-1.19087	0.196566	0.524002	0.651215	-0.174425	-0.256531	0.748578	1.36677
21142	MS4A7	3.17671	0	4.46404	-1.38754	0.450162	-0.729657	-1.38025	-0.653532	-1.29825	0	1.73211	1.00736	0.694393	1.26919	0.303082
9298	LOC100291105	3.16996	0	2.77351	-1.3112	-0.49288	-0.639785	-1.68635	-1.8152	-1.19941	-0.171221	1.94156	0.0984455	-0.23814	1.17208	0.0392568
18525	SLCO4A1	3.16943	0	3.78713	-1.48487	-0.652146	-2.32953	-0.180441	-0.41792	0	0.519135	1.2621	-1.519	1.74375	1.48953	1.42491
39508	NAMPT	3.14607	0	3.60345	-1.07092	-0.484895	-1.58988	-1.05085	-0.622047	-1.23378	0.565493	0.247209	0.182069	1.18149	1.37242	0.320258
39449	RANBP2	3.14555	0	3.29722	-0.822384	0	-1.60252	-0.301634	0.10044	-0.318305	1.27166	1.02772	-0.864169	1.63307	1.96509	1.9421
19110	TERF1	3.13817	0	4.0932	-0.746416	0.296537	-2.20459	-0.165391	0.173629	-0.88828	0.821992	1.36441	-0.326879	1.6425	1.60634	1.25667
46653	MAP3K8	3.11989	0	3.16712	-0.709174	-0.381647	-0.474116	-0.559418	-0.585829	0.875805	1.11848	0.685346	1.30679	1.25174	2.03428	1.61796
20813	XLOC_l2_008203	3.11513	0	2.76851	-0.392404	0.218194	-2.40513	-0.324278	-0.435435	-0.161305	1.8654	1.48343	0.649994	0.528733	0.836168	0.971654
948	SPAG5	3.1131	0	4.64613	-0.902578	-0.683254	-0.887903	-0.732606	0	0.114484	1.06087	0.949179	0.454408	1.05337	1.76966	1.45077
40023	MAGT1	3.11288	0	2.7515	-0.133102	0.153945	-1.32997	-1.34791	-0.0398919	0.049986	1.81478	0.79474	-0.267341	1.76019	1.47383	1.60635
44062	LRRC3	3.11243	0	2.81301	-0.196335	-0.38303	-2.69454	0	-1.23551	-1.64978	1.40177	0.832418	0.469713	0.920554	-0.126516	0.171102
5126	FCRLA	3.11028	0	2.99166	-0.66734	0.946582	-0.257884	-1.27397	-0.348267	0	1.01668	1.38727	1.88519	0.730783	2.06272	1.13875
25838	ARHGEF10	3.10991	0	3.72029	-0.859782	-1.64557	-1.50612	-1.29139	-1.30021	0.0126066	0.782628	-0.304307	-0.413074	0.457163	1.16711	1.54125
5714	GSTP1	3.0958	0	2.86916	-1.71116	-2.52556	-0.869954	-0.882166	-1.91776	-2.47749	-0.494482	0.527071	0	0.248971	-0.095984	-0.787803
53634	CRIP3	3.09414	0	3.04022	-1.88489	-2.84708	-1.59367	-2.69241	-1.44534	-2.62268	-0.977366	0	-0.432076	-0.664457	0.00928175	-1.24423
8333	GSTP1	3.09367	0	2.89391	-1.78034	-2.47151	-0.879222	-0.912634	-1.99689	-2.61183	-0.561763	0.502189	0	0.134054	-0.118621	-0.832366
22983	CAB39L	3.09241	0	4.03821	-0.591632	-1.22478	-1.48211	-1.74185	-0.855067	-0.65177	0.508436	0.915945	0.229745	0.0155483	0.933599	0.621897
45289	XLOC_001609	3.08664	0	3.0083	-2.2545	-2.01217	-0.39926	-2.05098	-0.87699	-1.37024	-0.546399	0.205484	0.392318	0.615631	0.185165	-0.0601219
21930	SERTAD3	3.07802	0	4.44315	-1.05907	-0.719924	-0.810068	-1.04094	-1.05803	-0.60878	0.307768	0.998154	0.480072	0.829172	0.940557	0.879486
25393	GSTP1	3.0691	0	2.89645	-1.73609	-2.46334	-0.843727	-0.927466	-1.87199	-2.68532	-0.518283	0.542923	0	0.276862	-0.179702	-0.942845
25306	SACS	3.06313	0	3.04228	-0.516777	0.1589	-1.65776	-0.780238	-0.0706298	-0.0235179	0.96437	0.471393	0	1.42337	1.93068	2.0102
9969	NFIL3	3.05431	0	5.19339	-0.721941	-0.102545	-0.439392	0	0.562524	0.199231	0.960058	1.34059	1.38534	1.63227	1.99418	1.85052
20708	TERF1	3.04967	0	4.53915	-0.5192	0.380714	-2.0417	-0.299805	-0.00332912	-0.890354	1.11305	1.72747	-0.187465	1.27383	1.30006	1.05129
7574	ZNF831	3.04156	0	4.09555	-1.00015	-1.43428	-1.06979	-1.62371	-0.543917	0.00351323	0	0.540793	0.77724	0.150236	1.03767	1.45459
61874	NUMBL	3.04038	0	2.88836	-0.291467	-0.753988	-2.26038	-1.35583	0	-0.404777	0.933552	1.09041	-1.97105	1.0815	1.95856	1.46609
55363	AMPD3	3.03929	0	4.20903	-1.27891	-0.542413	-1.48291	-0.751725	-0.545379	-0.281716	0	0.779747	0.494694	0.656238	1.45981	1.34887
50169	CRYM	3.03884	0	2.77925	-0.57398	-0.264269	-4.19968	-1.83992	0	-1.27627	1.07257	0.319742	-1.72389	0.392414	0.671762	0.734415
53903	SACS	3.02778	0	3.83711	-0.614399	0	-1.11335	-1.10254	-1.13376	-0.848149	1.08588	1.37078	0.91496	0.519313	0.821394	0.0650385
58956	SLA	3.02482	0	3.40303	-2.22319	-1.98311	-1.46191	-1.37193	-1.66891	-1.94907	-1.12966	-0.600231	0.397031	0	0.903889	-0.648032
14321	SLC5A6	3.0148	0	3.08969	-0.756848	-0.417516	-0.92143	-0.453907	-0.710389	0.319763	0.847905	0.696552	0.148896	1.19351	2.11986	1.60531
15362	GLA	3.00603	0	4.12771	-1.90029	-1.23109	-1.59931	-0.819239	-0.691805	-0.996525	0.191024	0.630697	-0.426813	0.722893	0.714421	0.456682
21291	AGAP3	3.00328	0	2.83613	0	-0.0927008	0.591706	-0.719118	-0.0814137	-0.486679	1.66413	2.17316	0.758759	0.697583	2.05768	1.37971
42686	MAP3K8	2.99919	0	3.42216	-0.770021	-0.0340745	-0.913058	-1.7201	-1.10473	-1.18128	1.01043	1.06619	1.00486	0.660083	0	0.0426123
35570	GSTP1	2.99593	0	2.8395	-1.66515	-2.45077	-0.810835	-1.17164	-1.98586	-2.66521	-0.550869	0.542143	0	0.180987	-0.353498	-1.07022
50112	MT1E	2.9881	0	2.90489	-1.80937	-1.63564	-1.33331	-1.50216	-0.339937	-0.979219	-0.408688	-0.156416	0	1.28778	0.261736	0.891329
59540	RAB3A	2.98607	0	3.90743	-0.402649	-0.370395	-0.548223	-1.10677	-0.519195	-1.11024	1.10908	1.60558	0.615074	0.452398	0.673617	0.956286
29807	GSTP1	2.98053	0	2.82472	-1.66402	-2.42463	-0.843402	-0.946586	-1.92433	-2.67464	-0.64413	0.505428	0	0.257311	-0.2134	-0.929398
61219	SLC5A6	2.9773	0	3.19128	-0.24	-0.0912178	-0.70422	0	-0.418188	0.889651	1.13968	1.1459	0.416116	1.52165	2.34341	2.31331
58120	ZEB2	2.97499	0	4.14184	-0.494251	0	-0.380863	-0.742306	-0.215604	-0.0265287	0.896023	1.12511	1.36411	0.891002	1.84649	1.45503
30753	NR4A1	2.96944	0	3.20631	-1.90545	-1.3403	-1.53984	0.144158	0	0.863102	-0.0776499	0.456086	-0.0125178	1.60798	2.28471	1.3842
18439	MT2A	2.96618	0	3.18837	-1.68494	-0.974031	-1.43623	-1.52699	-0.836079	-1.54958	0.0442938	0.330986	-0.287986	0.707217	-0.0630053	0.672266
2189	ENST00000390315	2.96437	0	3.23229	-0.091108	-0.776837	-0.642887	-1.49825	-0.902061	-1.96785	1.3076	-0.252604	0.901383	0.333905	1.23708	0
44693	GSTP1	2.9608	0	2.97756	-1.59184	-2.49955	-0.817518	-1.15848	-1.92116	-2.56902	-0.505256	0.289996	0	0.302718	-0.283526	-0.965588
54326	SLC5A6	2.95643	0	3.0186	-0.440751	-0.311509	-0.5194	-0.194236	-0.411186	0.756611	0.88024	1.02783	0.277674	1.59312	2.33544	2.14836
25619	GSTP1	2.95242	0	2.73779	-1.61358	-2.54533	-0.766859	-1.00288	-2.00846	-2.6492	-0.594617	0.445587	0	0.233384	-0.367239	-0.932017
6917	CDKN3	2.94712	0	3.19049	-0.265898	0.157988	-0.507988	-0.144573	0.36303	0	1.809	1.31849	1.11976	2.15678	1.06028	1.49407
1998	GSTP1	2.9462	0	2.74247	-1.64657	-2.3976	-0.748522	-1.04271	-2.03803	-2.65219	-0.48239	0.590713	0	0.100004	-0.288403	-1.0924
32913	SLC5A6	2.94592	0	2.95868	-0.492133	-0.303452	-0.787125	-0.343404	-0.593384	0.355829	0.901016	0.676515	0.244334	1.27648	2.25719	1.83312
8289	C11orf9	2.94249	0	3.45634	-0.674762	-0.721439	-0.241242	-0.746154	-0.259724	-0.739382	0.55445	1.49676	1.07258	0.251596	1.84348	0.740656
33789	LOC100131231	2.93967	0	3.04018	-0.0523347	-0.639509	-2.66446	-0.699445	0.0708512	-0.277842	0.801159	0.426127	0	1.05946	1.38911	1.39533
18444	XPO5	2.93434	0	3.56927	-0.60091	0	-0.0655167	-0.736983	-0.235497	-0.0153178	1.18021	1.12594	0.991097	1.27205	1.83997	1.25474
47872	SLC5A6	2.93073	0	3.18364	-0.393361	-0.269171	-0.633921	-0.501898	-0.561539	0.47458	1.0427	0.975591	0.262754	1.28655	2.0267	1.82794
16496	CCDC88A	2.92759	0	3.4475	-1.01997	0.0149472	-0.879547	-0.902539	-0.16781	-0.456938	-0.0850295	1.03642	1.33348	0.783939	1.68493	1.13268
12651	FLJ38717	2.92722	0	3.30869	-1.27911	-0.765654	-0.487065	-1.4528	-2.22646	-0.730598	0.0636887	0.899057	0.876739	0	0.308949	0.207066
59975	NAMPT	2.92543	0	2.74961	-0.2972	-0.0915509	-1.14215	-0.470844	-1.22528	-0.423952	1.00852	0.254806	0.867496	1.01296	1.43744	1.05969
53438	SLC5A6	2.92372	0	2.98947	-0.30709	-0.229886	-0.70552	-0.350084	-0.679448	0.667072	1.06252	0.956526	0.318356	1.28305	2.14743	1.914
35104	FCRLA	2.92349	0	3.2597	-1.98771	-0.346776	-0.457249	-1.39063	-0.80095	-0.629084	0	0.559702	0.675667	0.676044	1.2861	0.47624
23969	C17orf76-AS1	2.92288	0	4.55266	-1.31688	-1.28593	-0.845844	-1.37514	-1.35782	-0.839237	0.266473	0	0.729167	0.450271	0.371067	0.446502
15368	SLC5A6	2.92235	0	2.98968	-0.586461	-0.471505	-0.796373	-0.488876	-0.663871	0.440448	0.854366	0.620472	0.132471	1.2269	2.10507	1.77685
3611	FAM108B1	2.90945	0	3.48342	-1.07793	0.503397	-1.14958	-0.46579	0.351973	-0.919993	0.438008	1.59456	0.976041	1.49375	1.26509	0.719103
6676	ARL4C	2.90173	0	3.57357	-0.757261	-0.35944	-1.14602	-1.62032	-0.654548	-1.1084	0.321913	1.07047	0.937809	-0.392116	1.44409	0.193304
62883	PTPN22	2.90013	0	2.7959	-1.27451	-0.0148923	-2.52045	0.395162	1.36676	0.808317	-0.0739483	0.165268	-0.467274	2.18701	3.30826	2.85778
39879	C17orf96	2.89453	0	3.60797	-0.313891	-1.06679	-0.954054	-0.843426	0.432875	-0.981624	0.781166	0.740884	0.638711	1.10453	1.3417	0.866083
25171	FAM49A	2.8919	0	3.30827	-1.28378	-0.498107	-1.37119	-0.0562881	0.235564	0	0.888325	0.366608	-0.206191	2.04873	1.5298	1.59103
4828	FOS	2.89188	0	2.83757	-1.23995	-1.12864	-0.552957	-1.37222	-2.19053	-0.841445	0	0.0852818	0.597693	0.132731	0.770415	0.280205
3721	MXI1	2.89125	0	4.07621	-0.850701	-1.08332	-2.54465	-0.722012	-0.381438	0	0.326905	0.438848	-0.826562	0.703369	1.66091	1.30454
59100	MTSS1	2.88605	0	3.05342	-0.621468	-1.35447	-1.94599	-0.327889	-0.143267	-0.367738	0.374926	0.994833	0.303745	1.10032	0.994768	0.645154
36843	HSPD1	2.88559	0	3.87148	-0.669998	-0.350693	-1.12568	-1.28693	-0.977387	-1.28072	0.745797	0.573502	0.317296	0.373321	0.964186	0.507689
50951	LOC100506190	2.87677	0	3.51383	0	-1.06119	-0.217102	-1.13713	-1.40493	-1.18502	1.28375	1.15297	0.829627	0.44513	0.466925	-0.0370864
15464	AGTPBP1	2.87506	0	2.74534	-0.724375	0.164316	-2.04611	-0.586409	-0.109111	-0.831408	0.370958	0.664171	0.724317	1.08497	1.40158	0.762463
41450	SLC5A6	2.86903	0	2.86568	-0.462747	-0.41023	-0.851481	-0.559634	-0.773695	0.439329	0.788397	0.614913	0.230441	1.07573	2.08713	1.70832
50548	A_19_P00806882	2.86842	0	3.51953	-1.23519	-0.660875	-0.731045	-1.79271	-0.897177	-0.61906	0.804837	0.934495	0.0697818	-0.547675	0.992796	0.931234
60386	SLC5A6	2.85779	0	3.1484	-0.386346	-0.277241	-0.590053	-0.138076	-0.449111	0.716663	1.01119	1.10133	0.249923	1.38566	2.12123	2.09589
24122	PGAM2	2.85664	0	2.93607	-0.585429	-1.3902	-1.24862	-1.10425	-1.33222	-1.2349	0	0.398351	-0.24472	0.252563	0.700719	1.08339
13353	RUNX1	2.85503	0	3.09013	-1.51957	0	-1.6367	-0.867634	-0.697315	-1.65778	-0.248215	0.635358	0.801055	0.649962	0.770155	0.0937343
20333	ITGAV	2.84625	0	2.94505	0	0.545846	-1.77853	0.0688908	0.495123	-0.150643	0.897653	1.12786	-0.0247753	2.01864	2.77282	1.44286
55069	C10orf58	2.83602	0	3.68559	-0.946581	-1.47474	-0.419458	-1.37291	-1.55162	-1.33591	0.491779	0.534806	0.571887	0.0366835	0.363924	-0.0770902
46870	SRGAP2	2.83249	0	2.90376	-0.564797	-0.317585	-0.136497	-2.02436	-1.17509	-0.371487	0.0835376	1.02397	1.00196	0	1.31935	0.99379
46683	CLCN4	2.82823	0	3.01537	-1.55724	-0.268582	-2.33867	-0.541822	-0.336275	-2.15697	-0.123291	0.418912	0.128694	0.575948	1.12902	-0.329433
50741	MPRIP	2.82176	0	3.55032	-1.49032	-1.07366	-1.15974	-0.0918372	0	-0.596166	0.259288	0.289016	-0.411745	1.8751	1.47791	1.07828
61340	XPO5	2.80973	0	4.11304	-1.03164	-0.80608	-1.13935	-1.03524	-0.65467	-0.896869	0.619854	0.911098	0	0.715331	0.880776	0.251685
45434	ITGAV	2.80437	0	2.73592	0	0.561832	-1.43879	-0.127942	0.305178	-0.161484	0.910499	1.04473	0.0193772	1.87777	2.78731	1.42517
51602	FCGR2B	2.78113	0	2.98871	-1.15917	-1.11599	-0.368229	-2.22535	-0.809553	-1.16872	0.469103	0.440649	0.614511	0.331343	0.15142	0
25096	ADAP1	2.74653	0	3.5231	-1.42749	-0.990364	-0.819922	-1.11491	-1.25162	-0.249523	0	0.89447	0.131112	0.150941	0.740175	0.975134
29888	APLP2	2.73938	0	3.37879	-1.56913	-1.4386	-2.28088	-1.4861	-0.545586	-0.770526	-0.575242	0.163081	-0.340185	0.471881	0.439362	0.473365
15684	SLC25A19	2.73797	0	3.62695	-1.24517	-1.75652	-0.753999	-0.730279	-1.0302	-0.489606	0.189796	-0.234916	0.0290107	1.03602	0.791697	0.901253
19592	ABHD4	2.72795	0	3.51925	-1.38212	-0.683506	-1.09717	-0.662574	-0.507446	0.0520177	0.658019	1.15702	0.248725	0.597612	0.615497	1.12925
59719	IDI1	2.72703	0	3.50743	-1.0179	-0.611031	-0.835688	-0.891264	-0.413636	-0.163253	0.276694	0.952706	0	1.12931	1.24904	1.14345
46185	ANK3	2.72249	0	3.57766	-0.25427	0.687074	0	0.28974	0.210036	0.1697	1.85537	1.74953	1.40116	1.39731	1.78527	1.58321
11499	ITGB2	2.70976	0	3.76342	-0.57254	-0.378493	-0.866458	-1.28251	-0.330248	-0.922251	0.724786	1.35108	0.933895	0.357932	0.725558	0.183243
43744	QPCT	2.70708	0	3.11905	0	0.849556	1.1559	-0.143598	1.1331	0.481679	2.08988	1.94305	2.82723	1.73774	1.90145	1.59771
47458	P2RX1	2.70223	0	3.48906	-2.39556	-2.47784	-2.57621	-1.14915	-1.23039	-1.01723	-1.3333	-0.822005	-1.07785	-0.0109591	0.862683	0.139961
41478	RASGEF1B	2.68195	0	3.68349	-0.203722	0.41957	-1.99059	-1.26982	0.296239	-0.339466	0.871237	1.96831	-0.33053	0.473461	1.22316	1.24627
51756	CHUK	2.66846	0	4.20261	-0.738547	0.0452371	-1.25008	-1.64718	-0.852977	-0.714295	0.542977	1.35884	0.482816	0	0.441951	0.511598
45608	LITAF	2.66758	0	3.69756	-0.205859	0.148544	-1.15813	0	0.241708	0.536896	1.38886	1.44561	0.817733	1.29834	1.54395	1.56186
12603	PGCP	2.66647	0	2.9123	-0.659029	0.217001	-1.62554	-1.27925	0	-0.322054	0.990519	1.15178	0.725955	-0.219552	0.834132	1.33789
19634	ASCL2	2.65142	0	2.92288	0	-1.09226	1.27263	-1.54903	-0.947101	-0.675064	1.39706	1.16211	2.19039	0.253017	-0.252513	0.699684
62735	LOC100506190	2.64969	0	3.34905	-0.501406	-1.29554	-0.742463	-0.483127	-1.65807	-1.40299	0.940448	0.776505	0.514615	0.415527	0	-0.295757
26099	TERF1	2.64414	0	2.99653	-1.1435	-0.343951	-1.27293	-0.835114	-0.500597	-0.390332	0.493222	0.0502118	0.225051	0.99836	1.29703	0.866487
23364	NTNG2	2.6421	0	2.84117	-0.102645	-0.363469	0	-1.62938	-1.96558	-2.31227	0.774455	1.85627	0.625841	-0.373005	-0.372957	-0.47383
17314	MT1B	2.63283	0	2.83276	-1.94647	-1.53036	-1.47421	-1.22042	-0.640268	-1.14412	-0.564672	0	-0.969437	0.875736	0.300909	0.781298
13730	ALG2	2.62124	0	3.23824	-1.02759	-0.175166	-0.767801	-0.118087	0.333593	-0.262121	0.410236	0.778307	1.38374	1.44614	1.56498	0.740896
31346	PACSIN2	2.59501	0	2.75319	0.025599	0	0.431495	-1.58409	-0.658955	-1.73312	0.372736	2.13884	1.46949	0.0672456	0.831163	-0.144098
43457	GRN	2.58728	0	3.74474	-0.357948	-0.257776	-0.528704	-1.01094	-1.04351	-0.957733	0.720308	1.54213	0.929299	0.522549	0	0.357721
59066	FOSL2	2.58081	0	2.99165	-0.840119	-0.0876137	-0.422166	-0.961276	-0.620014	-0.978463	0.890841	1.23998	0.0914301	1.04785	0.585444	0.44175
19550	RIN3	2.58059	0	2.75874	-1.08194	-0.678831	-1.15813	-1.33384	-1.01959	0.783597	0.547843	0.548147	0.519545	-0.322257	1.18118	1.24301
61295	SNX29	2.57975	0	2.94407	-0.950248	-1.37991	-0.780055	-1.84177	-1.40148	-3.54357	0.798631	-0.363612	-0.169346	-0.523815	0.707594	-2.1431
7741	GPR146	2.56368	0	3.05338	-1.21877	0.226696	-1.65676	-1.61426	-0.390866	-0.537411	0.709174	1.23825	0.355933	-0.428922	0.583753	0.499743
21084	PER2	2.56271	0	3.16818	0.0914764	-0.061427	-1.87266	-0.134229	0	-0.137596	1.32873	0.575492	-0.149362	1.16765	1.90405	1.20503
13128	HAAO	2.56218	0	3.8171	-0.673749	-1.47261	-1.53148	-1.05003	-0.588187	-0.519156	0.601402	0	0.257513	0.359037	0.51917	0.571884
47668	EIF4E	2.55926	0	2.97521	-0.782869	0.624881	-1.66132	0	0.299876	-0.372537	0.689445	0.962388	-0.0370226	1.63453	1.72927	1.26378
53081	HEG1	2.55483	0	2.76374	0.380817	0.0185011	-0.911043	-1.60431	-0.417038	-0.839667	1.35756	0.416211	0.543555	0.426755	1.03465	0.967888
45889	ITGB2	2.55279	0	3.86907	-0.322685	-0.2417	-0.674039	-0.795467	-0.437869	-0.715816	0.860381	1.32096	1.00872	0.565569	0.880409	0.288836
5142	FAM59B	2.54262	0	3.01376	-0.475668	-0.336621	-1.27872	-0.503719	0.176959	0	0.346415	1.01902	0.92047	1.01494	1.35011	1.00916
48825	GALC	2.54138	0	3.14268	-0.470742	0.307726	-1.41334	-1.56866	-0.900126	-1.36458	0.856053	0.99012	-0.315038	0.429651	0.582188	0.120985
37440	ACOT9	2.53634	0	3.03452	-0.676076	-0.0293273	-2.16602	-1.23305	-0.31761	-0.986827	0.772875	0.752919	-0.490684	0.823389	0.780641	0.00843572
3801	ITGB2	2.52746	0	3.63146	-0.310529	-0.22228	-0.555153	-0.79527	-0.154831	-0.770368	1.01737	1.56321	0.981222	0.517944	0.854418	0.283515
3796	XLOC_l2_014549	2.52664	0	2.93705	-1.1304	-1.58094	-0.591408	-0.923352	-1.63641	-1.37303	4.49e-05	0.161835	0.302647	-0.150407	0.444759	0.0289264
57269	CTR9	2.52155	0	3.73434	-0.0507476	-0.0327893	-0.405066	0	0.310457	0.423845	1.18348	1.14685	0.62202	1.44935	1.63158	2.21831
5265	PAK6	2.5079	0	3.13178	-0.00633416	-0.0506456	-1.02896	-0.717346	0.0245087	0.0136544	1.97484	1.57893	0	0.476048	0.812728	1.3512
23313	SSH2	2.48549	0	3.69493	-0.319422	-0.55895	-1.36029	-1.15551	-0.94959	-0.883408	0.799415	0.419569	0.188631	0.45811	0.512957	0.275336
3052	LOC100507672	2.48357	0	3.29965	-1.08308	-0.970519	-1.31822	-1.34271	-0.864797	-0.555738	0.118297	0.534414	-0.477695	0.557724	0.468191	0.5385
5643	DAPP1	2.47895	0	2.73721	-0.218654	0.388526	-1.08774	-0.984886	-0.686554	-0.239167	0.692927	1.088	1.14164	0.376131	0.960682	0.770517
17827	FAM46C	2.47509	0	3.25188	-1.17554	-0.152032	-1.48917	-1.38384	-0.797036	-0.177833	0.128358	0.718988	0.295029	0.108335	0.73794	0.680795
49535	VNN2	2.46954	0	3.94553	-0.013779	1.06579	0.927842	-1.16067	-1.27516	-1.18097	1.04652	2.56394	2.31096	0.375168	-0.0308969	-0.0771726
45887	FOXP4	2.46901	0	3.09373	0.145352	-0.734541	-1.40701	0.0826789	-0.325407	-0.752576	0.772252	1.2017	0	1.24735	1.06035	0.550435
13990	ITGB2	2.4673	0	3.70547	-0.45043	-0.222442	-0.678382	-0.65442	-0.283318	-0.765927	0.870134	1.38094	0.900788	0.580156	0.81806	0.2126
42423	SLC7A7	2.46658	0	2.97204	-0.515315	-1.81827	-0.776046	-0.565948	-0.565266	0.512621	0.768687	-0.637624	1.0209	1.29063	0.0615321	1.58273
24588	TBX21	2.46176	0	3.07933	0	0.455902	-0.471387	-1.51381	-0.281602	-0.0679872	1.27258	1.58557	1.25676	0.262242	0.339809	1.20228
16220	VNN2	2.46068	0	4.00655	-0.0862577	1.06166	0.888835	-1.21239	-1.26718	-1.17608	1.09041	2.55988	2.2602	0.255139	0	-0.162694
54232	ITGB2	2.45221	0	3.53871	-0.399289	-0.219335	-0.714179	-0.710218	-0.322889	-0.671324	0.89544	1.36857	0.950119	0.520506	0.701875	0.290732
20798	LOC100129104	2.44807	0	2.87838	-0.571426	-0.280974	-0.777617	-0.428983	-0.610547	-0.772357	0.33626	1.83201	-0.0378334	0.945639	0.515481	0.716406
38264	NAMPT	2.44672	0	2.82378	-0.818142	0	-1.90878	0.0436894	0.718511	-0.526626	0.523954	0.649286	-1.02349	1.9593	1.83113	1.31356
18215	TIGD3	2.44581	0	3.3657	-1.47863	-0.368405	-1.19031	-1.35601	-0.793979	0	0.311322	1.0435	-0.143583	0.0830481	0.405138	0.855115
29974	ITGB2	2.43163	0	3.49668	-0.486239	-0.192683	-0.652199	-0.726694	-0.1129	-0.605189	0.819924	1.37541	0.93249	0.629254	0.804255	0.354293
20312	ZEB2	2.43078	0	2.79038	-1.26266	0.247477	-0.685021	-0.981415	-1.01456	-0.929042	0	0.606657	0.686933	0.38072	0.940729	0.448261
39443	NEAT1	2.42507	0	3.03933	0.444513	1.16668	-0.962293	-1.78269	-1.74733	-1.15809	1.90053	1.67424	0.423393	-0.379608	0	0.0103898
37353	RUNX1	2.42124	0	3.29206	-1.22134	-0.923625	-1.44001	-0.720187	-0.333585	-0.23634	0	0.754157	-0.419308	0.61594	1.27351	0.555093
28409	VNN2	2.41484	0	3.93401	-0.203748	0.839084	0.732559	-1.34019	-1.45366	-1.34915	0.860385	2.19571	2.1768	0.133829	-0.222876	-0.287394
21481	VNN2	2.41095	0	3.65967	0	1.02516	0.828204	-1.16081	-1.34386	-1.47712	0.934379	2.52573	2.31825	0.169755	0.00346487	-0.462397
56034	ITGB2	2.40938	0	3.41541	-0.324857	-0.162728	-0.567791	-0.546731	-0.315598	-0.582414	1.03665	1.42005	1.02692	0.347778	0.903269	0.377181
10087	CERS6	2.39978	0	3.0502	-0.68148	-0.162107	-0.911969	-0.631164	-0.513579	-0.151255	1.22285	0.551571	0.354629	0.85507	0.642559	0.899188
51081	XLOC_011790	2.39964	0	2.87826	0.540426	-0.446658	-1.988	0.776388	0.0393041	1.27071	1.81015	1.09352	0	1.46884	1.2532	2.14336
51807	LIMK1	2.39455	0	3.22584	-1.12628	-0.763473	-0.885582	-1.08511	-0.390281	0	0.44478	0.670622	0.212358	0.580022	0.406982	0.993036
39735	ITGB2	2.38378	0	3.49832	-0.511875	-0.251962	-0.792488	-0.387293	-0.0296258	-0.55084	0.714224	1.32068	0.792787	0.761536	0.946752	0.459434
6944	AKT2	2.3811	0	2.95094	-0.525006	-0.616187	-0.501174	-1.33609	-1.20582	-1.19672	0.577605	0.835295	0	0.318209	0.407844	-0.0101796
45799	HCG18	2.37906	0	2.74855	-0.249345	0	0.116409	-0.908237	-0.0956247	-0.257925	1.06757	0.722948	0.677532	0.614768	1.7639	1.26089
7177	VNN2	2.36528	0	3.64615	-0.0692357	0.974469	0.849012	-1.27274	-1.19448	-1.18239	0.964045	2.31207	2.25652	0.176267	0.137708	-0.28989
48349	FRMPD3	2.3606	0	2.87227	-0.66977	-0.676362	-0.643132	-0.847223	-0.228465	-0.0940262	0.683109	0.797473	1.16759	0.175293	0.264091	1.18838
45323	VNN2	2.36029	0	3.56122	-0.0961815	0.944137	0.713472	-1.23848	-1.32127	-1.19709	0.952433	2.17375	2.19619	0.317175	-0.132713	-0.268457
16224	MMP23B	2.3572	0	3.02508	-1.16937	-0.972189	-1.43554	-0.361794	-0.813776	-0.176934	0	0.721258	-0.896608	0.9845	0.660283	1.02341
19219	ZNF10	2.35477	0	3.19084	-0.988376	0	-2.36296	-1.19435	-1.12907	-1.54229	0.381964	0.838806	-0.702328	-0.381499	0.179299	-0.119755
44833	VNN2	2.35014	0	3.86844	-0.0143106	1.00184	0.846619	-1.1243	-1.31687	-1.14165	1.03239	2.19849	2.21572	0.315451	0	-0.114244
58359	SLED1	2.33394	0	2.90957	-0.291238	-0.127421	0.187206	-0.351659	-0.112433	-1.43288	0.332572	1.17639	1.33269	1.50679	0.859742	0
47539	VNN2	2.33388	0	3.82188	-0.0494653	1.14686	0.847005	-1.20027	-1.4444	-1.16351	1.03438	2.37867	2.30875	0.177501	-0.263014	-0.163699
10203	PRNP	2.33354	0	3.04691	0.0301838	-0.110223	-1.339	-0.212849	0.471961	0	1.04639	0.485101	-0.131133	1.40924	1.94111	1.4245
54264	TUBB2A	2.32802	0	2.73477	-0.531227	-0.380993	-0.265068	-0.865148	-0.78671	-0.062426	0.559024	0.946429	0.414405	0.54948	1.22308	0.730624
5706	ITGB2	2.32715	0	3.11831	-0.322328	-0.0864693	-0.595275	-0.425389	0.0156774	-0.46647	0.988512	1.50062	1.03024	0.333954	1.0496	0.528194
31558	ITGB2	2.32026	0	3.51771	-0.477237	-0.243548	-0.71756	-0.723697	-0.136745	-0.456373	0.798585	0.928745	0.840312	0.638292	0.782872	0.541765
37795	EHMT1	2.3147	0	3.60915	-1.21074	-0.904486	-2.3413	-0.536124	-0.941261	-0.827394	-0.211232	0.35156	-1.10041	0.5189	0.651258	0.293578
45043	ABR	2.31223	0	2.96426	-0.74356	-1.55847	-0.996134	-1.16139	-0.816834	-0.802721	0.181503	0.176224	-0.338332	-0.0293105	0.681748	0.504758
7702	VNN2	2.30412	0	3.43564	-0.0100445	0.986626	0.857147	-1.1231	-1.17982	-1.01188	1.0684	2.47217	2.29495	0.195657	-0.124816	-0.162139
23061	HSPE1	2.29088	0	2.99549	-0.988048	-0.581856	-0.85299	-0.953668	-0.389655	-0.690135	0.49894	0.210386	0	0.783098	0.669196	0.557425
36899	CCNH	2.2843	0	2.92678	-0.789788	0	-0.792913	-0.277423	-0.159981	-1.11577	0.670651	0.516134	0.702162	1.20685	0.817092	0.101742
4033	NOD2	2.28262	0	2.82334	0.19889	-0.345964	0.587266	-0.173612	0	0.490091	1.53205	0.566689	1.21193	1.55323	1.5721	1.46481
2914	VNN2	2.27113	0	3.47327	-0.0324769	1.07022	0.900862	-1.07792	-1.21341	-1.12088	1.08525	2.41179	2.41281	-0.203144	0	-0.0798314
30695	LILRB1	2.26922	0	2.85182	-0.877969	-0.306994	0.133978	-1.3157	-0.486383	-0.473093	0.140815	1.0469	0.759412	0.465192	0.892774	0.461939
16362	XYLT1	2.26555	0	3.66713	-0.882832	-1.3938	-1.3625	-1.76637	-0.770659	-1.27008	0.150872	-0.453016	0.0769739	-0.611143	0.453049	0.0162044
42172	ITPRIPL1	2.24199	0	2.745	-0.742762	0.38025	-1.06385	0.0974923	0.264459	0.0251999	0.282428	2.29149	-0.465692	1.37033	1.40138	1.06955
23141	FBRSL1	2.23768	0	3.34633	-1.07729	-1.50755	-1.76152	0.171857	0	-0.2078	0.00673214	0.0900987	-0.779443	1.32511	0.921978	1.02524
30710	RBKS	2.23574	0	2.73865	-0.443013	-0.318071	-0.223323	-0.315852	-0.846403	-0.176255	0.904615	0.437173	0.313247	1.31091	0.648439	1.0272
13373	ZNF771	2.23468	0	2.97192	-0.400801	0.0732369	-0.490516	-0.0929722	0.11025	-0.308379	0.771377	1.40897	0	1.21993	1.58413	0.866839
47865	FAM105B	2.23169	0	3.06468	-0.460487	-0.0342945	-1.06876	-0.792066	-0.922535	-0.755758	0.248734	1.30085	0.30234	0.539423	0.482943	0.040644
35810	QPCT	2.22825	0	2.93874	-0.906055	-0.344154	-0.0350685	-0.618303	0.0241882	-0.270045	0.743127	0.487793	1.44932	0.612272	0.920742	0.572762
53411	MOP-1	2.21196	0	2.96143	-0.769684	-0.10515	-1.09984	-0.929719	0	0.015916	0.414493	0.418046	0.437116	0.385947	1.1515	1.17639
60120	LIPA	2.21169	0	3.17933	-0.819845	0	-0.910212	-1.08803	-0.783153	-1.31273	0.138899	1.05724	0.679223	0.240804	0.319894	-0.47915
5387	FAM118A	2.20973	0	2.7997	0.00322033	-0.187506	-1.61296	-2.21313	-0.799517	-0.530771	1.07672	1.14867	-0.696725	-0.369641	0.104649	0.258873
25642	DENND3	2.19449	0	2.827	0	-0.362221	-1.27594	-0.272687	0.601096	0.456688	1.03843	1.144	-0.0583255	1.28156	1.17173	1.37284
30583	LOC100505501	2.19109	0	2.99968	-0.103187	0.0726534	-0.346665	0.301756	-0.0267096	0	0.964379	1.15245	1.36426	1.51174	0.826186	0.868721
46468	XLOC_l2_002351	2.19042	0	2.74821	-0.552517	-1.15079	-1.0651	-0.459174	-0.630986	-0.778546	0.728605	-0.318137	-0.14218	1.41792	0.239946	0.223965
57529	WSB2	2.18343	0	2.89799	-0.538022	-0.219868	-1.15934	-0.457499	0	-0.342542	0.682414	0.596781	0.473016	0.821756	0.675101	0.793231
733	FAM3C	2.17796	0	2.77437	-0.547927	0	-1.24264	-0.513001	0.201545	-0.710467	0.821929	0.80174	0.429015	0.548215	0.821561	0.502922
57110	PHF2	2.17503	0	3.50768	-0.175308	0.0146317	-0.769677	-0.710235	0	-0.221006	0.711506	1.29916	0.515808	0.533496	1.05413	0.750515
11558	PLEKHA2	2.1729	0	2.75847	-0.562958	-0.0953906	-1.41492	-1.01392	-0.546628	-0.707563	-0.0103475	0.780332	-0.441759	0.429226	1.01768	0.601208
36462	SERINC3	2.17113	0	3.22375	-0.802409	-0.59268	-1.05039	-1.00488	-0.906436	-0.869579	0.117958	0.409659	0.426598	0.328137	0.201582	0.000373368
16866	PTPN7	2.16977	0	2.74123	-1.45559	-1.13211	-1.58631	-0.341917	0	0.387857	-0.498779	0.37017	-0.897488	1.02156	1.50841	1.07329
14168	ZBTB4	2.15892	0	2.80408	0.783356	0.208439	-0.76916	-1.50243	-0.941868	-1.15672	1.50594	0.814033	0.595534	-0.0425583	0.403378	0.00713313
48503	GBP2	2.15881	0	3.18297	-0.838688	-0.901301	-1.34924	-1.1712	-1.22229	-1.10255	0.186819	0.0625336	0	0.295706	-0.192206	-0.276717
27724	CYP51A1	2.14972	0	3.28626	-0.199651	0.067827	-0.712353	-0.475592	-0.414027	-0.769157	0.716203	0.965757	0.679379	0.677951	0.897045	0.1856
5402	ZBTB4	2.12987	0	2.88246	0.958636	0.245988	-0.553687	-1.24709	-0.746732	-0.688064	1.61731	1.20724	0.868128	0.215613	0.419799	0.185558
29871	GFOD1	2.12185	0	3.15281	-0.471456	-0.379922	-0.884696	-0.727464	0	-0.805529	0.29522	1.01447	0.149291	0.338098	1.31294	0.13286
42120	ADIPOR2	2.12098	0	2.90355	-0.437165	-0.280191	-0.680282	-0.0779437	-0.355127	-0.15028	0.406165	0.689364	0.467036	0.884862	1.31877	0.761207
1469	CD19	2.1164	0	3.30666	-0.250313	0.0818334	0.0422087	-1.63714	-1.255	-1.03695	0.81528	1.25359	0.998417	-0.212781	-0.323595	-0.0966156
11236	LOC286367	2.11023	0	2.83342	-0.00171699	-0.121329	-0.602027	-0.04245	0.282741	-0.484381	0.825257	0.617379	0.632327	1.16178	1.15652	1.102
10504	GNA13	2.10793	0	2.99242	-0.6168	0.218327	-1.71292	-0.719973	0	-0.632678	0.140239	0.92893	-0.369466	0.541361	1.20341	0.546434
6570	TOX	2.1049	0	2.87609	0	-0.135735	-0.54666	0.0470834	0.0244818	0.101853	1.17289	0.423754	0.302154	1.28242	1.34451	1.40778
56621	GZF1	2.09569	0	2.90382	-0.152108	0.548128	-1.43419	-0.41786	0.32542	-0.0901919	0.603815	1.52881	0.115913	0.732872	1.48938	0.712965
10903	CD97	2.07295	0	3.18949	-0.431364	-0.813201	-1.1971	-0.107551	0.186999	0	0.577384	0.54904	-0.131319	0.722119	1.05531	1.17535
35128	ZBTB4	2.0717	0	2.95981	0.800443	0.217054	-0.607138	-1.43165	-1.0243	-0.892209	1.56312	1.02303	0.591645	-0.0866751	0.275965	0
11563	LOC400236	2.07143	0	2.84553	-1.19232	-0.887448	0.00137253	-1.52062	-1.35942	-1.17367	-0.140545	0.167671	0.582639	-0.160552	0	-0.277563
50037	CD19	2.04462	0	3.13046	-0.343619	0.0698203	-0.107377	-1.20857	-0.979276	-1.07635	0.746937	1.19729	0.937866	0	-0.335039	-0.00141
5922	CD19	2.04025	0	3.1045	-0.208265	0.060947	0	-1.29341	-1.07466	-1.11306	0.828375	1.27155	1.10958	-0.110539	-0.418147	-0.136809
17587	TRAK1	2.03174	0	2.75153	-0.858109	-0.230841	-1.37316	-1.17089	-0.566394	-1.17586	0.332408	0.507834	0.0395793	0	0.0435912	-0.16236
40847	CD19	2.01652	0	2.82208	-0.237449	0.271318	0	-1.38789	-0.939946	-0.907189	0.831783	1.29632	1.0318	-0.0038647	-0.396297	0.110295
15740	INSIG1	2.00002	0	2.74018	-0.229865	0	-0.743566	-0.163421	0.241443	-0.435131	0.689489	0.963882	-0.0344878	1.04374	0.988566	1.01835
57676	CD19	1.97848	0	2.98297	-0.0856303	0.215264	0.0856284	-1.19094	-0.95006	-1.02611	0.849271	1.18941	1.08964	0	-0.312088	0.138304
6625	SDCBP	1.96535	0	2.79139	-0.938174	-0.584807	-1.27137	-1.36969	-0.423571	-0.872098	0.0609181	0.335639	-0.642394	0	0.433397	0.20146
51298	SNTB1	1.96222	0	2.82349	-0.586469	-0.117223	-1.40884	0.253189	0.00573215	-0.842515	0.343021	0.64187	-0.0886687	1.12143	0.766362	0.354774
2832	CD19	1.94167	0	2.82318	-0.348661	0.0352185	-0.121523	-1.55382	-1.08637	-1.27779	0.693257	1.04195	0.863651	-0.372823	-0.556379	-0.278834
2105	GPCPD1	1.94049	0	2.82166	0	0.149442	-0.74551	-0.63006	-0.723916	-0.952806	0.667178	1.13557	0.378681	0.0753597	0.47324	0.105645
861	CD19	1.92466	0	2.78118	0	0.364258	0.2231	-1.21424	-0.811401	-1.12649	1.02431	1.37351	1.24387	-0.206335	-0.314608	-0.0178925
7998	CD19	1.88884	0	2.82271	-0.262807	0.035759	-0.046573	-0.968947	-0.894854	-0.984168	0.709209	1.07878	0.967618	-0.138846	-0.317906	0.0845514
58705	HIVEP3	1.88224	0	2.89596	0.268456	-0.575064	-1.04505	-0.170059	0.0011946	0.310749	1.32378	0.164107	-0.248745	0.813215	0.778136	1.43445
15470	CD19	1.88058	0	2.7363	-0.312377	0	-0.127693	-1.27895	-1.00226	-1.15254	0.69182	0.983957	0.846656	-0.142145	-0.461005	-0.32603
59859	VAMP2	1.79957	0	2.84011	0.0540408	-0.654463	-0.719467	-0.84597	-0.222764	0.0261845	0.73189	0.253068	0	0.146039	0.669741	0.922747
930	TGOLN2	1.78043	0	2.89093	-0.260903	-0.305626	-0.0514716	-0.100847	0	0.177846	0.594151	0.58821	0.805933	0.709515	0.923646	0.830889
46145	BLVRB	4.49182	0.0784709	2.71299	-2.12191	-1.73134	-0.916661	-2.53634	-2.34879	-2.10151	0.194053	1.38102	-1.30387	-0.179504	1.08401	0.0715363
7654	TCL1A	4.03254	0.0784709	2.71855	-2.4156	-2.8541	-2.34582	-3.29005	-1.75528	-3.57415	-0.524409	0.798922	0	-1.06797	-1.83498	-1.53645
51665	LRIG1	3.90481	0.0784709	2.64871	-0.882585	-0.5905	0	-1.45999	-1.04662	-0.685758	1.43306	1.37721	-0.432713	1.21211	1.46655	2.06985
45577	LRIG1	3.75768	0.0784709	2.58127	-0.877889	-0.60371	0	-1.64596	-1.23676	-0.818907	1.40854	1.10545	-0.421604	1.15417	1.19329	1.83598
56173	LRIG1	3.73183	0.0784709	2.51818	-1.01581	-0.77769	0	-1.37679	-1.19114	-0.802424	1.31782	1.00237	-0.535794	1.18353	1.3106	1.95692
32233	NACC2	3.71473	0.0784709	2.6856	-0.195286	-0.961316	-1.158	-1.52176	0	-2.66402	0.960257	0.488239	0.438879	1.57169	0.629248	0.770851
47205	XLOC_l2_003599	3.59202	0.0784709	2.61119	-0.646949	-0.112846	-2.52013	-1.06541	-1.49284	-1.2503	0.672762	0.31972	0.917461	0.664	1.40634	0
16548	NACC2	3.3301	0.0784709	2.57965	0	-0.71368	-0.853342	-1.6312	-0.112224	-2.41079	0.850796	0.991576	0.383507	1.4424	0.528005	0.495868
28485	ENST00000397313	3.15888	0.0784709	2.51749	-0.67307	-0.267434	-1.67038	-0.585522	-1.26359	-0.855796	0.34058	0	0.774716	1.1898	1.80707	0.528525
32183	ARHGEF5	3.0376	0.0784709	2.6141	-1.51637	-1.28722	-1.56455	-1.39963	-0.180599	-0.156428	0.823519	0	0.814721	1.03021	0.357072	0.487278
27192	GSTP1	2.98615	0.0784709	2.7142	-1.66487	-2.44934	-0.880586	-0.772583	-1.85025	-2.48438	-0.611949	0.629359	0	0.281119	-0.12084	-0.809965
19289	PRKCE	2.95589	0.0784709	2.64642	-0.419259	-0.635735	-3.6132	-0.97571	-0.19797	-1.37734	0.319947	0.67856	-0.91002	1.53001	1.05435	-0.510492
33026	WNT10A	2.90768	0.0784709	2.51842	-0.955309	-1.38712	-0.762759	-1.05605	-1.28311	-1.24252	0	1.35916	-0.161255	0.215407	1.26521	-0.126191
47392	ITGAV	2.87834	0.0784709	2.71439	0.182283	0.698478	-1.94666	-0.082091	0.424384	-0.214245	0.962004	1.08684	0	1.84817	2.78936	1.52718
35560	ITGAV	2.87656	0.0784709	2.70764	0.108732	0.395217	-2.06003	-0.00943643	0.31843	-0.158915	0.817986	0.898089	-0.108888	1.95087	2.78124	1.40076
7944	GPD2	2.874	0.0784709	2.55254	-0.234661	0.930188	-1.41247	-0.563458	0	-0.308199	0.404732	1.40772	1.29122	1.01915	1.61987	1.80706
32200	GSTP1	2.87252	0.0784709	2.72428	-1.6061	-2.51124	-0.777054	-0.723482	-1.90446	-2.65029	-0.547533	0.328954	0	0.265131	-0.194839	-0.89045
13082	ITGAV	2.847	0.0784709	2.68171	0	0.515025	-1.75093	0.0784895	0.401231	-0.0831138	0.856815	0.948367	-0.0396002	1.96855	3.00021	1.48301
10683	ITGAV	2.83165	0.0784709	2.68475	0	0.556182	-1.77835	-0.0998875	0.258764	-0.34607	0.811682	0.953844	-0.0120412	1.79545	2.73368	1.31789
56699	ITGAV	2.83011	0.0784709	2.60618	0.131289	0.555657	-1.87777	-0.0408107	0.309473	-0.200237	0.872234	0.948611	0	1.84388	2.86543	1.35258
50107	ITGAV	2.8276	0.0784709	2.6014	-0.0305383	0.474816	-1.7938	0	0.335868	-0.238244	0.858965	0.718842	-0.0842137	1.92629	2.83168	1.49403
49063	EDN1	2.81232	0.0784709	2.58882	-0.665813	-1.33633	-0.464132	-1.3401	-1.47131	-0.861551	0.212377	1.08537	-0.16848	0.866052	0.205925	0.610081
12258	FLJ13197	2.81159	0.0784709	2.6406	-0.474141	-1.02195	-1.59144	0	-0.498295	0.473159	0.542065	0.440446	1.19274	1.71173	1.00859	0.940091
9216	EDN1	2.78222	0.0784709	2.61252	-0.735363	-1.43171	-0.507046	-1.61361	-1.6249	-1.07206	0.149321	0.94552	-0.161568	0.594354	0	0.345087
55710	ITGAV	2.78218	0.0784709	2.68462	0.000541246	0.409516	-1.77622	-0.0621685	0.229374	-0.327681	0.779012	0.885615	-0.16394	1.7858	2.72972	1.31446
24629	SLC38A1	2.7709	0.0784709	2.71175	-0.0920731	0.255933	-2.1819	-0.854775	-0.863348	-0.733666	0.991644	1.28353	0.712949	0.227129	0.638799	0.498253
6748	XLOC_001286	2.75851	0.0784709	2.71061	-0.597835	-0.854188	0.148148	-1.61023	-1.52764	-1.48055	0.66735	1.10294	0.443495	-0.232233	0.879486	0
45071	ZNF295	2.75822	0.0784709	2.62221	-0.632384	-0.230905	-0.608198	-2.71086	-1.44521	-1.49258	1.20451	0.665759	1.3404	-0.349074	0	-1.1993
18710	XLOC_006774	2.75137	0.0784709	2.6405	-1.59114	-1.67259	-1.23635	-1.46046	-1.62205	-0.605803	-0.332228	1.14192	0.0761087	0.261786	-0.858406	0.283319
20007	SLC5A6	2.7509	0.0784709	2.61905	-0.328527	-0.124585	-0.557526	-0.390462	-0.611696	1.07248	1.01434	1.22476	0.243981	1.17881	2.25758	1.89964
50820	EDN1	2.72086	0.0784709	2.66989	-0.616022	-1.15277	-0.575957	-1.43264	-1.67299	-0.919508	0.167309	1.02676	-0.0870597	0.787366	0	0.400117
48198	ITGAV	2.71789	0.0784709	2.63096	0.00226229	0.582977	-1.67496	0	0.287985	-0.35814	0.890421	0.914548	-0.022514	1.72566	2.72801	1.25892
23709	EDN1	2.69078	0.0784709	2.61339	-0.705784	-1.42286	-0.553568	-1.57599	-1.62963	-1.00256	0.0860719	0.562596	-0.155932	0.768688	0	0.416326
49160	GEN1	2.6904	0.0784709	2.57176	-1.33796	-0.416825	-2.94903	-0.311181	0.14863	-0.171806	0.453232	-0.435048	-0.789733	1.32828	1.59978	1.37224
57001	EDN1	2.66567	0.0784709	2.52083	-0.548246	-1.18756	-0.38858	-1.35373	-1.39076	-0.866604	0.329522	1.1261	-0.0626319	0.862259	0	0.496279
40423	PRKCH	2.65359	0.0784709	2.61779	-0.755992	-0.955497	0.24078	0	-0.586533	-0.195145	-0.0273514	1.05658	1.46878	1.16696	1.92591	0.604417
51493	LPCAT1	2.64072	0.0784709	2.64867	0.869512	0.816724	0.833025	-0.719362	-0.982129	-0.153129	1.86311	1.7054	1.75076	0.642039	1.71054	1.39837
48018	A_33_P3307894	2.61005	0.0784709	2.6066	-0.657016	0	-0.927388	-1.37264	-1.5909	-0.877671	0.364279	1.12328	1.08582	-0.101325	0.789042	-0.382235
44703	CAMK2D	2.60128	0.0784709	2.64471	-1.41667	-0.0476917	-2.11645	-1.7387	-0.976187	-1.27727	0.0576491	0.571225	0.163341	0	0.619097	-0.708951
11120	LOC100128857	2.55407	0.0784709	2.54687	-1.07693	-0.29909	-2.43263	-2.4078	0	-1.65414	0.0311125	0.0950629	-0.410062	-0.313095	0.805458	0.0377038
61892	PM20D2	2.55023	0.0784709	2.69178	-0.952939	0.358958	-2.00348	-0.0303868	-0.932422	-0.345627	0	1.00422	-0.299089	1.30448	1.45131	0.736954
37331	CBLB	2.51953	0.0784709	2.64764	-1.11884	-1.14982	-2.91905	-0.501552	0	0.586329	0.386767	-0.940532	-0.943495	1.12775	1.61699	1.64853
54862	ZCCHC2	2.49429	0.0784709	2.71562	0.286089	0.576943	-0.237667	-0.681856	0.435545	-0.360967	1.74738	1.39142	0.446092	1.45704	1.44445	1.44347
38168	KLHDC7B	2.48684	0.0784709	2.59031	-0.334727	-1.53842	-1.37273	-1.63369	-1.90935	-0.915788	0.203248	0.364861	-0.556588	-0.486848	0.288156	0.368344
35839	EDN1	2.46484	0.0784709	2.5946	-0.661461	-1.35287	-0.454052	-1.25065	-1.54793	-0.791417	0.0755053	0.707725	-0.0530978	0.239665	0.1584	0.62237
48894	HCST	2.42276	0.0784709	2.71578	-1.45118	-1.32427	-0.2978	-1.14146	0.150252	-0.592579	-0.230332	0.542549	0.520751	0.576992	0.629876	0.963055
29457	CLEC2D	2.41224	0.0784709	2.6039	-1.54905	-0.945649	-1.18003	-1.21372	-0.971896	-1.88392	-0.250666	-0.632677	-0.101809	0.48784	0.233369	0.141929
33665	XLOC_001354	2.40882	0.0784709	2.53934	-0.971657	-0.678668	-0.399846	-0.666315	-0.656107	-0.710786	0.895725	0.508499	1.67576	-0.0636886	0.604897	-0.0946017
4376	SNORD11	2.38248	0.0784709	2.60253	0.0255196	-0.366896	-1.2953	-0.802484	-0.456274	-0.357978	0.57957	0.22835	0.153767	0.827401	1.51504	0.957242
23164	SNORD65	2.38244	0.0784709	2.64958	-0.355883	-0.566211	0.338287	-0.223198	-0.683365	-0.125124	1.27068	-0.180677	1.11558	1.24748	1.11489	1.3312
60668	FCGR2C	2.36107	0.0784709	2.53928	-0.76525	-0.826946	0.213156	-1.89823	-0.622242	-1.04198	0.736935	0.693598	0.993034	0.208333	-0.136753	0
59955	CKAP2	2.35835	0.0784709	2.55752	-1.13382	0	-1.83243	-0.00352317	0.711475	-0.104005	-0.500425	0.384885	-0.371961	1.68258	2.40315	1.46614
23793	DZANK1	2.32948	0.0784709	2.53669	-0.724329	0	-2.01899	-0.531572	0.00214075	0.358616	0.719334	0.684365	0.0866279	0.584278	1.42041	0.910892
32949	HOOK3	2.3273	0.0784709	2.72916	-0.0164191	0.141626	-1.67891	-1.1626	-0.699424	-0.617503	0.791925	1.42867	0.295008	0.41549	0.0999177	0.247708
13879	IL28RA	2.31651	0.0784709	2.57802	-1.25996	-0.15497	1.00853	-1.46504	-1.01222	-1.17046	0.534356	0.997462	1.26233	0.201825	0.22163	0
58185	ACOT9	2.31278	0.0784709	2.57236	-0.732907	-0.0727432	-1.45075	-1.18504	-1.02834	-1.0365	0.435902	0.381874	-0.766683	0.557777	0.695255	0.447374
37669	GALNT3	2.28873	0.0784709	2.52229	-1.18131	-0.470877	-2.55766	0	0.204481	-1.22808	-0.58523	0.0814517	-1.23963	1.3214	1.55944	0.796441
61035	BCR	2.25288	0.0784709	2.56752	-0.673105	0	-0.43109	-0.508276	0.462369	1.16034	0.631125	0.869839	0.675078	0.510527	2.56351	1.79078
514	CD84	2.24495	0.0784709	2.70322	-0.307478	-0.304865	-0.122536	-0.82995	-0.600111	-0.0182188	0.69878	1.05642	0.603669	0.468321	1.29133	0.698405
51599	RNF122	2.24398	0.0784709	2.59867	-1.07376	0.174807	-0.762704	-2.42257	-2.63898	-2.80773	0	1.92475	0.219523	-1.31305	-2.2236	-1.1422
57794	JMY	2.23101	0.0784709	2.58083	-0.554503	0.281895	-2.04805	0.769275	0.163249	-0.103838	0	1.08795	-0.288678	1.8662	1.8877	0.90104
62212	POLR3E	2.22787	0.0784709	2.66027	-0.470395	-0.261119	-1.10541	-0.187182	-0.159969	0.197176	0.718396	0.426183	-0.501474	1.35326	1.59661	1.3541
46378	ADARB1	2.19606	0.0784709	2.59149	0	-0.433936	0.0864253	-0.616652	-0.897104	-1.27109	0.788594	0.652026	1.1785	0.0746034	1.10524	-0.121822
45412	NETO2	2.19259	0.0784709	2.64764	0.488329	0	-1.54608	0.237684	0.77111	-0.219327	1.1857	0.713842	0.278307	1.2504	1.86601	1.23329
12453	CDC27	2.18145	0.0784709	2.64421	-0.287674	-0.246825	-0.569322	-1.38249	-0.662738	-0.60576	0.667946	0.63406	-0.110506	0	0.875901	0.92952
60248	IL6ST	2.17734	0.0784709	2.72068	-1.5261	-1.67001	-1.7888	-0.841304	-0.628419	-1.26003	-0.516218	-0.886762	-1.17453	0.374303	0.796604	0.427339
28201	HIST1H1D	2.17227	0.0784709	2.58049	-0.862817	-1.74084	-1.10955	-0.910966	-1.27628	-0.45111	0.652782	-0.166805	-0.685984	0.459929	-0.234151	0.337888
55122	ENST00000438148	2.16637	0.0784709	2.63092	-1.06582	-1.30583	-1.4338	-0.378328	0.183568	-0.350325	-0.209656	0	-0.00293102	1.28788	0.681464	0.584389
42484	FGFR1OP	2.16556	0.0784709	2.56746	-1.41162	-0.442817	-0.802857	-0.920579	-0.0742545	-1.34584	-0.187839	0.487769	0.335913	0.576112	0.248793	0.22974
50502	SLAMF1	2.14486	0.0784709	2.61989	-1.27671	-0.192342	-2.29128	-0.346156	0.27957	-1.29873	-0.297758	1.11477	-0.667863	0.0454726	1.28501	0
18770	SYAP1	2.14361	0.0784709	2.68376	-0.442422	-0.412544	-1.65733	-0.126201	0.137208	-0.26286	0.706146	0.0565723	-0.657453	1.313	1.09718	1.32067
11688	WNT10B	2.14256	0.0784709	2.62929	-0.853819	0.298985	-0.0285404	-0.942358	-0.208009	0	0.719122	0.799721	0.657981	0.335574	1.14485	1.20502
58976	LOC644450	2.13791	0.0784709	2.61555	-0.731767	-0.447931	0	-0.935569	-1.24501	-1.61661	0.321288	0.160418	0.630979	0.274824	0.370419	-0.157599
283	NANS	2.1357	0.0784709	2.59191	-0.757723	0.372606	0.538929	-0.589793	-0.324307	0	0.369574	1.28514	1.14997	0.913756	1.35352	0.735994
15896	LOC401588	2.118	0.0784709	2.58238	-0.716866	-0.427828	-0.984965	-0.420108	0	-0.970507	0.281984	0.668621	0.0222375	1.20289	0.390675	0.409549
45271	NUP98	2.11745	0.0784709	2.5416	0.514611	0.516891	-1.13214	-1.09587	-0.673305	-0.962673	1.50855	0.779076	0.326587	0.268861	0.471855	0.30657
41848	PIGX	2.109	0.0784709	2.52216	0.000347689	-0.40037	-1.23926	-1.05464	-0.528208	-0.29783	0.467334	0.320619	0.454561	0	0.691511	1.00537
27900	ICAM1	2.1017	0.0784709	2.56296	-0.446076	-0.535968	-0.904044	0.275524	-0.250698	0	0.354363	0.902812	-0.362281	1.11645	1.37361	1.18314
55417	KCNMA1	2.09975	0.0784709	2.5874	0.202819	1.43714	0.204391	-0.215917	0.374041	0	1.24529	2.30492	1.95181	0.326792	1.35497	1.24002
26545	RAB11FIP1	2.07496	0.0784709	2.53085	0	0.558246	-1.16265	-1.1404	-0.118515	-1.12824	0.677511	1.49723	0.15616	0.414147	0.392452	0.189432
8945	GZF1	2.05692	0.0784709	2.62222	0	0.0830145	-0.366871	-0.893791	0.027153	-0.254538	0.580008	1.64641	0.737228	0.433359	0.878152	0.562742
16832	ZBTB4	2.04385	0.0784709	2.65127	0.895412	0.167857	-0.609331	-1.46565	-0.975198	-0.89651	1.48823	0.881904	0.776434	-0.0975601	0.255327	0
7600	ZBTB4	2.04049	0.0784709	2.70632	0.953697	0.294148	-0.591644	-1.45876	-0.966304	-1.0257	1.55874	0.9692	0.715094	-0.0813667	0.178463	0.0387757
39457	ST3GAL1	2.02116	0.0784709	2.64771	0.466056	0	0.92416	-1.31301	-1.38273	-1.22913	1.71158	0.905354	1.49493	-0.438474	0.141921	-0.258864
21116	ZBTB4	2.01845	0.0784709	2.66146	0.942398	0.264218	-0.504049	-1.33116	-0.93252	-0.878096	1.51849	0.997273	0.765544	0	0.346818	0.0121623
55983	ZBTB4	2.00442	0.0784709	2.58281	0.911698	0.254731	-0.688538	-1.39105	-0.919079	-0.749374	1.498	0.931797	0.632842	0	0.264622	0.110242
37945	TSPAN3	1.99169	0.0784709	2.55484	-0.676456	-0.0693532	-0.228216	-0.719476	-0.211471	-0.725641	0.254234	0.539132	1.06272	0.686209	0.381973	0.409094
48140	DRAM1	1.97403	0.0784709	2.55961	-0.370069	-0.838536	-0.764497	0	-0.296467	-0.208396	0.882291	-0.0304233	-0.0967529	0.589742	1.03411	1.02993
2528	FEM1C	1.96193	0.0784709	2.51895	-0.225282	0.453817	-1.11962	0.221778	0.674427	0.163382	0.742731	0.938744	-0.0149031	1.02699	1.642	1.6666
8325	USP37	1.94378	0.0784709	2.60198	-0.652669	-0.968554	-0.48039	-0.675693	-0.788036	-0.556115	0.517604	-0.012015	0	0.159987	0.546481	0.419682
21830	ZBTB24	1.94276	0.0784709	2.7084	-0.718772	-0.699461	-1.02746	-0.708985	-0.612823	-0.557852	0	0.0189444	0.0225781	0.200971	0.79793	0.382867
184	C6orf89	1.93557	0.0784709	2.57819	0.896727	0.453216	0.128345	-1.12695	0.059971	-0.296677	1.45824	1.56976	1.48068	0.00985461	0.814452	0.498212
23385	C11orf24	1.86911	0.0784709	2.59198	-0.652376	-1.53943	-0.736285	-1.19352	-0.821848	-0.896166	0.0626462	-0.352886	-0.126783	-0.0303918	0.158791	-0.136911
16203	DUSP1	1.86479	0.0784709	2.66835	-0.324981	-0.0417703	-0.0166932	-1.07741	-0.53207	-0.398183	0.256412	0.896425	0.784836	0.112035	0.538578	0.4147
46374	DUSP1	1.85821	0.0784709	2.5926	-0.263954	-0.0846901	0.00980396	-1.25296	-0.588385	-0.532365	0.261973	0.768706	0.896323	0.0131528	0.333424	0.377359
13178	CD19	1.85287	0.0784709	2.56042	-0.299603	0	-0.0783847	-1.11976	-0.96332	-1.1199	0.729913	1.04945	0.897468	-0.534611	-0.382352	-0.00226803
34632	SUV420H2	1.85276	0.0784709	2.65057	0.404985	0.768926	-1.26538	-1.40723	-1.00023	-0.582221	1.09665	1.92891	-0.319637	-0.444202	-0.0048319	0
54271	DUSP1	1.82263	0.0784709	2.64597	-0.167326	0.0843605	0.0439773	-1.04887	-0.615267	-0.364223	0.376099	0.988609	0.904614	0	0.446241	0.413241
26107	DUSP1	1.8119	0.0784709	2.55464	-0.226272	-0.0880615	0.0589047	-1.34941	-0.504658	-0.335392	0.344546	0.908244	0.840143	-0.156708	0.277807	0.486084
25058	DUSP1	1.80516	0.0784709	2.55184	-0.324141	-0.0173705	0	-0.917916	-0.303286	-0.329467	0.335713	1.02525	0.847932	0.112591	0.683592	0.215508
9093	DUSP1	1.77021	0.0784709	2.53255	-0.389895	-0.142495	-0.112781	-0.804724	-0.656516	-0.455661	0.155707	0.783893	0.663658	0.0369567	0.449389	0.291827
31208	ACTR2	1.68607	0.0784709	2.53828	0.306093	0.171144	-0.697474	-0.154029	0.23786	0.0393275	0.947714	0.781979	0.22514	0.580631	1.01074	0.878692
28156	LOC100129781	4.61901	0.190093	2.50098	-1.26461	-2.07035	1.43894	-2.2771	-2.41701	-2.76167	0.880228	0.208134	0.642926	0.786703	0.815214	0.560497
30174	LOC100506190	3.73441	0.190093	2.3317	0	-1.83971	-0.654638	-0.716475	-2.32742	-1.70876	0.804464	1.05796	0.181227	-0.00985972	1.77475	0.349748
32607	LRIG1	3.70061	0.190093	2.49742	-0.924931	-0.721097	0	-1.42528	-1.11937	-0.877328	1.30129	1.11835	-0.56358	1.22166	1.34682	1.83402
25721	LRIG1	3.70061	0.190093	2.50861	-0.95305	-0.629223	0	-1.39868	-1.18038	-0.594416	1.31849	1.10184	-0.527877	1.2953	1.41221	1.97087
35289	LRIG1	3.65612	0.190093	2.38089	-1.13807	-0.783724	0.00170361	-1.60733	-1.2668	-0.825663	1.19273	0.891372	-0.694871	1.1923	1.28896	1.73151
27847	LRIG1	3.64955	0.190093	2.4385	-0.872134	-0.549073	0	-1.58138	-1.03477	-0.57859	1.35352	1.06953	-0.55434	1.39674	1.36036	1.96456
20976	LRIG1	3.59024	0.190093	2.44554	-0.966221	-0.72338	0	-1.55025	-1.10879	-0.666007	1.37148	1.13374	-0.619834	1.15821	1.26248	1.74378
36014	LRIG1	3.58315	0.190093	2.42328	-1.03178	-0.722366	0	-1.51032	-1.25066	-0.606016	1.35429	0.603688	-0.495602	1.25801	1.29182	1.91403
26192	LRIG1	3.55388	0.190093	2.43398	-0.906379	-0.665462	0	-1.48013	-1.16471	-0.718213	1.27418	0.729544	-0.472393	1.36389	1.29117	1.85507
8173	GPD2	3.25497	0.190093	2.43697	0	0.227345	-2.41779	-0.963341	0.224992	-0.613359	1.45724	1.32854	1.29109	0.99332	0.690728	0.912798
26833	POLB	3.25345	0.190093	2.4173	-0.499673	-0.366898	-0.592262	-0.158334	-0.315311	-0.089078	1.88681	0	-0.27897	1.79519	2.7157	2.07152
33462	TMEM133	3.19849	0.190093	2.40668	-2.23591	-0.107546	-0.608879	-1.5034	-0.345421	-1.73028	0	0.721031	-0.332523	1.9106	1.22382	0.00998645
52433	C1orf96	3.01621	0.190093	2.32695	-0.992701	0	-0.769947	-0.989608	-1.12469	-0.373531	0.36897	0.0695099	0.39199	0.740668	2.20632	1.52849
36787	LOH12CR1	2.98064	0.190093	2.473	0	-0.994954	-0.0780009	-0.258452	-0.143596	0.436458	1.97787	0.0379796	-0.136928	1.83612	2.47156	2.22859
39882	SIGLEC6	2.97777	0.190093	2.37107	-1.19937	-0.0733416	0.055541	-0.38606	0.33112	-0.861897	0.257204	2.13211	2.65377	1.29398	0	0.974326
20482	PACSIN2	2.85202	0.190093	2.40596	-0.218192	-1.05887	-2.04763	-1.58677	-1.21412	-0.92079	0.0265725	1.01194	0.53764	0.539325	0.254489	-0.344437
26918	NACC2	2.84928	0.190093	2.39016	-0.364643	0	-1.09204	-1.63322	-0.355294	-2.2907	0.664973	0.7803	0.386289	1.13633	0.133821	0.225967
15493	XLOC_007598	2.68925	0.190093	2.3165	-1.47792	-0.327216	0.361565	-1.13044	-2.0119	-1.09833	0.150611	1.26024	0.233261	0.569508	0.605178	0.0601941
15300	EDN1	2.66498	0.190093	2.42511	-0.646329	-1.28425	-0.348847	-1.55755	-1.482	-1.16458	0.13761	0.927089	-0.13191	0.787338	-0.109316	0.390369
46085	HCG18	2.64331	0.190093	2.46323	-0.681215	-0.876285	0.0735819	-0.616266	-0.834363	-0.719626	0.669171	1.0476	0.117537	0.547602	1.49932	0.878666
43856	EDN1	2.62277	0.190093	2.42339	-0.566748	-1.35568	-0.342028	-1.32698	-1.49793	-0.758377	0.171125	0.812551	-0.0889872	0.938926	0.153987	0.5112
35930	IL6ST	2.62191	0.190093	2.36954	0.17833	-1.04278	-2.45703	-1.40715	-1.20739	-0.89493	0.451467	0.985249	-0.264538	-0.316852	0.893965	-0.236543
62061	RNF144B	2.61848	0.190093	2.36388	-1.34781	0	-1.33873	-0.445683	-0.0993328	-0.674797	0.0554435	1.75421	-0.168323	2.27842	0.118594	0.38769
45569	XLOC_014103	2.61233	0.190093	2.47541	0.178799	0.714882	-0.659512	-1.49126	-0.706831	-0.0939513	1.26445	1.38938	1.91823	-0.656447	1.3685	0.970047
55458	RNF141	2.60614	0.190093	2.44542	-1.08889	0.0114726	-2.07403	-0.449373	0.666889	0	0.650075	0.32471	0.342132	1.32232	1.33397	1.38435
47626	EDN1	2.59723	0.190093	2.47669	-0.68983	-1.36241	-0.510925	-1.35801	-1.6121	-0.884275	0	0.767013	-0.207329	0.77025	0.0407327	0.473644
44997	LRRK2	2.57926	0.190093	2.35489	-1.26174	-0.453408	-1.45956	-0.406483	0.305666	-1.37553	0.170202	0.0234137	0.53426	1.31757	0.600403	0.904855
60510	LOC100506421	2.57439	0.190093	2.49626	-0.315963	-0.0707972	-0.374064	1.59329	0.854659	1.54119	1.62036	0.901655	1.42562	3.75573	1.09213	2.6182
37954	LOC100506421	2.57057	0.190093	2.3654	-1.1668	-0.817464	-0.944637	1.01052	0	0.894327	0.987307	-0.104074	1.16563	2.87297	0.228846	1.99779
49757	EDN1	2.56602	0.190093	2.44718	-0.701352	-1.40608	-0.531134	-1.27927	-1.56134	-0.969049	0.0198943	0.790628	-0.273463	0.7254	0.0879689	0.35853
43422	FBXW4	2.53596	0.190093	2.47741	-1.10216	-1.2039	-0.790664	-0.0620313	-0.514661	0.127434	-0.442762	0.733562	0	1.05878	1.97724	1.1824
49052	TIMP1	2.52645	0.190093	2.40782	-0.648447	-1.95379	-0.406413	-0.0369752	0.0545149	1.17942	0.598249	0.293247	0	2.15198	1.26323	1.90427
37004	PPP1R3B	2.5031	0.190093	2.49843	0	0.170987	-1.74167	0.0222998	0.15242	-0.466329	0.491436	0.725507	0.392304	1.89859	1.37739	1.19478
45473	C21orf96	2.50134	0.190093	2.38912	-1.27883	-0.577987	0.686898	-2.14189	-1.4934	-0.663387	0.238014	0.6471	1.10245	-1.16108	1.15964	0.481484
14922	LAPTM4B	2.45653	0.190093	2.42301	-0.542579	0.0989183	-2.48396	0.427929	-0.259567	-1.32904	0.130174	2.20764	-0.252249	1.22943	0.940437	-0.563997
23329	CTBP2	2.45647	0.190093	2.40103	-0.910227	-1.14756	-0.59323	-1.15599	-1.10185	-0.738602	0.0696276	-0.45994	0.60044	1.04119	1.04737	-0.166612
9221	CDKN3	2.42871	0.190093	2.41626	-0.481567	0.160177	-0.200687	0	0.239238	-0.153318	1.34009	0.958401	0.503963	2.29801	0.849449	1.29506
58041	PRDM1	2.42526	0.190093	2.44311	0.435733	0	-0.753644	0.073979	-0.102708	-0.275417	1.30883	0.731797	1.82065	1.26011	0.854244	1.07117
52562	AGAP3	2.41654	0.190093	2.5137	-0.553071	-0.74188	-0.283341	-0.699992	0	-0.615906	0.62117	0.608856	-0.185539	0.776423	1.9433	0.979263
12025	FAM43A	2.41447	0.190093	2.36801	-2.43079	-0.81284	-0.441674	-0.421225	-0.283826	-0.0529068	0.0535374	0.546906	0.287742	1.15664	0.281783	0.860374
19984	PTPRE	2.35713	0.190093	2.50654	-1.1522	-0.724825	-2.49907	0	-0.0874533	-0.128522	-0.025638	-0.545663	-0.501876	1.46024	1.3449	1.09816
6649	PTP4A1	2.3547	0.190093	2.34445	0	1.07263	-2.10392	-1.43871	-0.291186	-1.74912	0.849987	1.25636	-0.093429	0.140879	0.717489	0.0316658
50505	LOC100507025	2.35308	0.190093	2.39439	-1.17007	-1.73495	-1.79778	-1.58077	-0.693806	-1.24039	0.194825	-0.0781418	-0.613678	0.0952988	-0.736716	0.327936
33604	RHOB	2.29018	0.190093	2.50061	-0.538789	-0.559123	0.263238	-1.41278	-1.34517	-0.350992	0.401101	0.940328	1.20375	0.0969021	0.587073	0
62496	PIF1	2.28999	0.190093	2.43007	-1.86288	0.296405	0.510182	-0.466275	0	-0.782054	-0.0118586	2.07321	0.756524	0.859769	0.985679	0.204099
53518	TAB3	2.2886	0.190093	2.40396	0.314227	0.0191214	-1.09221	-0.118044	-0.521929	0.268001	1.12767	1.25388	0.529266	0.546423	1.64881	0.929897
62405	FYN	2.28397	0.190093	2.49963	-0.419426	0.0331939	-1.53699	-0.671619	0.180536	0.283914	0.425969	0.741237	0.667688	0.541083	1.55005	1.09287
38627	HIST2H2BF	2.27731	0.190093	2.37795	-0.441446	-1.63272	0.379833	-3.25688	-0.211759	-1.15728	0.352719	0	0.841717	-1.80772	0.529032	0.887987
4183	XLOC_l2_002886	2.26981	0.190093	2.41608	-1.4998	-0.422659	-0.853706	-1.7302	-0.438521	-1.60345	0.0901956	0.615279	0.117853	0	-0.272268	-0.00394739
38409	PHACTR2	2.26051	0.190093	2.31975	-0.394996	-0.35342	-2.31278	-0.439351	0	-1.3853	0.112757	0.417158	-0.0665976	0.845561	0.785406	0.0797707
47933	ENST00000551681	2.25478	0.190093	2.50147	-0.708119	-0.391601	-1.51907	-0.784933	0.56404	-0.544888	0.718832	0.749814	-0.00567899	0.616718	0.667792	0.905881
4755	SLC25A34	2.24002	0.190093	2.40133	-0.348942	-0.64122	-0.626244	0.274501	-0.703135	0.374972	0.933814	1.20143	0.212905	0.973936	1.1155	0.873397
58954	SRGAP2P2	2.22941	0.190093	2.45457	-0.507016	-0.392816	-0.0655734	-1.44843	-1.06053	-0.426697	0.193184	0.588147	0.776725	-0.0518951	1.09733	0.435419
29624	BCR	2.22491	0.190093	2.40535	-1.48182	-0.874007	-0.78702	-1.09867	-0.337301	0	-0.356412	0.293821	-0.0276526	-0.520233	1.86868	1.08545
10250	OGDH	2.22273	0.190093	2.46618	0.480937	0	-0.604288	-1.03506	-1.1339	-0.283758	1.3096	0.96947	0.259051	0.298056	1.02895	0.472803
9401	PHACTR2	2.21904	0.190093	2.31474	-0.334971	-0.316593	-2.06366	-0.362417	0	-1.53043	0.151436	0.456163	-0.084802	0.757189	0.748677	0.262891
60708	PHACTR2	2.21838	0.190093	2.40423	-0.471127	-0.359971	-2.25631	-0.344412	0.0150869	-1.20474	0.120217	0.409761	-0.147133	0.826816	0.826654	0.239253
8323	TERF1	2.21438	0.190093	2.43825	-0.485329	-0.45573	-0.499284	-0.276528	0.130493	0.0592958	0.782011	0.158425	0	1.26453	2.04544	1.10394
40125	MT1F	2.20286	0.190093	2.42844	-2.08485	-1.51396	-0.136696	-2.07039	-0.25759	-0.84235	-0.320849	-0.527916	0.879272	-0.43108	0	0.330994
5873	NDST1	2.19692	0.190093	2.38919	-0.184661	0.528562	-0.192567	-1.39947	-0.680577	-1.22977	0.257576	1.5811	1.56615	0.408332	0	-0.158774
33787	FOXO3	2.17278	0.190093	2.36963	0.0740867	0.0822091	-2.47294	-0.613349	0.0418685	-0.757718	0.808658	0.718944	-0.419427	0.458332	0.802187	0.702704
59910	TUBB2A	2.16603	0.190093	2.46099	-0.935939	-0.636142	-0.411822	-0.73607	-0.429626	-0.246309	-0.116546	0.957548	0.201834	0.120363	1.44894	0.682272
6689	ICAM1	2.15246	0.190093	2.42291	-0.538061	-0.351642	-0.89575	0.401971	-0.186042	0.0494984	0.43615	0.75452	-0.516984	1.30323	1.71686	1.42212
55766	ARFGAP3	2.14472	0.190093	2.33645	0	-0.0839402	-0.240784	-0.886573	-0.807901	-0.419678	0.698109	0.829714	0.174682	0.478576	1.14177	0.842997
58111	ALOX5AP	2.13159	0.190093	2.42293	-1.47821	-0.966944	-0.0472258	-1.34306	-1.53342	-0.699521	-0.386076	0.239374	0.526315	-0.42931	0.457781	0.0750954
48424	EIF2C2	2.1238	0.190093	2.45656	0	-0.553085	-1.77963	-0.84929	-0.438862	-0.242521	0.708431	0.0820692	-0.794444	0.487505	1.4744	0.698551
54882	CD200	2.12144	0.190093	2.40178	-1.67622	-1.42207	-1.9736	-0.581837	-1.33737	-1.47006	-0.407722	0.327077	-0.674193	0.394603	-0.375761	-1.21489
50461	ICAM1	2.11806	0.190093	2.51331	-0.335073	-0.26096	-0.757877	0.460578	-0.143343	0.109282	0.508642	0.893007	-0.331694	1.4806	1.61043	1.40809
43404	PSAP	2.1159	0.190093	2.47328	-0.0323146	-0.343003	-0.0392349	-0.470554	-0.0441713	0.388682	0.861102	1.25111	0.365109	0.574151	1.57175	1.32382
40840	ICAM1	2.11099	0.190093	2.4626	-0.499069	-0.341015	-0.830328	0.0130748	-0.346414	0.0722246	0.273834	0.82529	-0.507389	1.26942	1.29221	1.3826
24065	PHACTR2	2.10405	0.190093	2.47669	-0.419092	-0.37072	-1.74062	-0.415977	0	-1.35068	0.112318	0.306185	-0.148443	0.823574	0.851467	0.196811
29221	EIF2C2	2.10226	0.190093	2.47521	0	-0.533921	-1.71235	-1.01633	-0.493549	-0.43044	0.762955	0.0950522	-0.78234	0.310837	1.36579	0.492774
58991	EIF2C2	2.09302	0.190093	2.39035	0.194325	-0.33525	-1.68803	-0.695005	-0.627387	-0.625634	0.88152	0.263892	-0.691016	0.376909	1.332	0.453221
51733	ICAM1	2.09172	0.190093	2.50693	-0.548919	-0.571108	-0.977605	0.26419	-0.334159	0.0330303	0.275506	0.474718	-0.463523	1.23268	1.45529	1.27889
14337	EIF2C2	2.0784	0.190093	2.39138	0.314153	-0.177719	-1.42507	-0.391141	-0.119774	0	1.1606	0.394654	-0.429764	0.735188	1.82184	0.850752
14096	ASAH1	2.07048	0.190093	2.39442	-0.572724	0.0478307	-1.21457	0	0.485727	-0.253156	0.0314081	0.805097	0.62909	0.956825	1.27515	1.09533
57151	NIN	2.06578	0.190093	2.407	-0.410805	-0.249393	-1.19896	0.0880097	-0.325617	-0.614107	0	0.850449	0.569931	1.02039	0.928417	0.200048
41794	MALAT1	2.05841	0.190093	2.38119	0.25425	0.504233	-0.488625	-2.17969	-1.03495	-1.31368	1.04651	1.19771	1.13666	-0.615653	-0.513375	-0.261105
46388	PRKCE	2.05273	0.190093	2.31675	-0.827952	-0.900201	-2.21892	-0.738368	-0.13164	-0.622897	-0.37037	-0.176306	-0.350059	0.23681	0.807708	0.637507
7554	WARS	2.04966	0.190093	2.36789	0.135645	-2.11507	-1.03746	0.239984	-0.693225	0	0.865566	-1.12872	-0.257493	1.33605	1.22936	0.697424
15325	LRMP	2.04916	0.190093	2.44749	-1.33668	-0.384956	-1.64243	-0.522375	0.223999	-0.596731	0.0298258	0.233862	-0.0170539	0.530157	0.73203	0.442195
40823	EIF2C2	2.04914	0.190093	2.34319	0.138998	-0.360269	-1.56923	-0.612148	-0.618846	-0.255045	0.97157	0.325096	-0.691901	0.372947	1.36072	0.59516
18193	LY9	2.0417	0.190093	2.40554	-1.09014	-0.471029	-0.955762	-1.726	-0.701977	-2.77935	-0.316284	1.17975	-0.574273	-0.397113	0.277085	-1.71483
37556	PRMT10	2.02791	0.190093	2.37403	-0.480763	0	-0.958593	-0.328804	-1.09604	-0.816036	0.677009	1.13885	0.0218032	-0.0575632	0.539736	0.11988
62031	TET2	2.01571	0.190093	2.42441	-0.0346957	0.312645	-0.430229	0	-0.850268	0.363987	0.986537	1.37563	0.696586	0.702744	0.831037	0.836612
47046	PARP15	1.99934	0.190093	2.32177	-0.383109	-0.0529218	-1.19091	-0.324828	-0.483102	0.491983	0.514681	0.440647	0.619182	0.730844	0.511041	1.23786
27503	ATXN1	1.98874	0.190093	2.34431	0.0751825	0.0759092	-1.04461	0	0.637618	-0.0599198	0.921613	0.778024	0.6981	0.52099	1.63972	1.07686
35306	LAPTM4A	1.97996	0.190093	2.36253	0.178801	0.42272	-0.759437	-1.01401	-0.392258	-0.844944	0.858982	0.799164	0.550827	0.411803	0.473184	0.409729
40177	ACTR10	1.97634	0.190093	2.35469	0.187603	-0.561356	-1.4059	-0.25942	0	-0.690215	0.599579	0.569428	-0.186901	1.03698	0.505181	0.643454
37612	LOC100506190	1.97546	0.190093	2.45522	-0.745543	-0.801838	-0.513964	-1.0682	-1.2003	-1.01702	0.716529	0.0935058	-0.0643637	0.113879	0	-0.31329
37832	SRGAP2	1.97196	0.190093	2.48764	-0.593362	-0.301288	-1.05634	-0.442447	-0.238614	-0.653591	0.00496039	0.241903	0.39983	0.690636	0.950951	0.303868
54622	XLOC_012694	1.96735	0.190093	2.40132	-0.71876	0	-0.586499	-0.672834	-0.310862	-0.682107	-0.458322	0.859153	0.508392	0.691149	0.789515	0.496553
1070	NOTCH4	1.96535	0.190093	2.41753	-0.305978	-0.293222	0.43842	0	0.0248555	-0.21962	0.292874	0.367567	1.144	1.17318	1.18693	1.32861
4034	PSAP	1.96383	0.190093	2.32395	0.15994	-0.336188	0.148587	-1.6684	-1.44704	-0.348773	1.0094	0.739292	0.560265	-0.538833	0.194419	0.385587
18268	ZBTB4	1.95813	0.190093	2.4125	0.894019	0.251126	-0.559133	-1.45459	-0.902151	-0.973716	1.47843	0.711169	0.710797	-0.0532031	0.200244	0.0249761
27943	ZBTB4	1.95431	0.190093	2.44623	0.847318	0.191257	-0.549882	-1.40586	-0.937568	-0.975704	1.50286	0.612411	0.650521	-0.0797387	0.283446	0
22299	PTPRO	1.95031	0.190093	2.36469	-0.789033	-0.442712	-1.22664	-0.447311	-0.708624	0	0.417036	-0.110839	-0.250848	0.870929	0.559971	0.681655
23014	ZBTB4	1.94972	0.190093	2.43381	0.934885	0.212615	-0.558884	-1.40099	-1.01935	-0.946772	1.57758	0.682907	0.577524	0	0.219297	-0.0562016
56869	RASSF5	1.94893	0.190093	2.49254	-0.830007	-0.437982	-0.608435	0.0310821	0.205915	0.209714	0	0.160843	0.126603	1.13063	1.7571	1.1712
58366	ZFP36	1.91751	0.190093	2.46465	0.0693475	0.271267	-0.717415	-0.671644	-0.464153	0.0301582	0.541213	1.1674	0.671644	0.293622	0.717486	0.761586
29340	GLIPR1	1.91367	0.190093	2.50273	-0.0152801	0	-0.996369	-0.590568	-0.311309	-0.00251091	0.822876	0.459968	0.0951208	0.709899	0.848578	0.765583
41986	LOC100506233	1.91292	0.190093	2.49582	-0.494631	-0.931452	-0.405284	-1.0639	-0.515009	-0.935477	0.222767	-0.215817	0.538622	0.463974	0.245718	0.0136565
30273	SUSD1	1.91196	0.190093	2.45807	-0.970696	-0.350505	-1.25032	-0.705209	0	0.531993	-1.49e-05	-0.0242911	0.0328707	0.251842	1.08953	1.51564
59959	UBE2H	1.90739	0.190093	2.33245	-0.286373	0	-1.40199	-0.270097	-0.07929	-0.358989	0.651201	1.07579	0.0177763	0.863745	0.549358	0.0350018
18975	CXorf57	1.90685	0.190093	2.4059	0.0927168	-0.388972	-0.859062	-0.410625	0.0321966	-0.070947	0.818591	0	0.35652	0.887821	0.918734	1.00077
26722	ZNF570	1.90645	0.190093	2.40454	-0.254994	0.380651	-0.144954	0.370838	-0.267107	-0.457921	1.06822	0.836897	0.748352	1.06209	0.654128	0.842144
51835	BC033643	1.89814	0.190093	2.32836	-0.306725	-0.374773	-0.407234	-0.636531	-0.578302	-0.289593	0.511258	0.815875	0	0.688542	0.597945	0.340741
43835	A_33_P3329740	1.8964	0.190093	2.51079	-0.483248	-0.625027	-0.796325	-1.22681	-0.696954	-0.999312	0.441827	-0.160866	0.128667	0	0.536882	-0.234608
55427	HSPA4	1.8954	0.190093	2.32525	-1.18568	-0.751121	-1.0511	-0.311086	-0.302659	-0.12792	-0.234834	0.379365	0	1.00747	-0.0343835	0.687841
16591	RFTN1	1.86324	0.190093	2.36949	-0.293009	-0.0710653	-0.70591	0	0.590288	-0.267174	0.426004	0.525593	0.0143071	1.33413	1.33501	1.00495
12293	PAQR3	1.86245	0.190093	2.51604	-1.05613	-0.218387	-1.64505	-0.422125	0.229985	-0.556547	0	0.882362	-1.20794	0.382321	1.07451	0.58371
51651	EPOR	1.83622	0.190093	2.35572	-1.13644	-0.943284	-1.31773	0.86931	0.190397	1.42492	0.0880098	0.107082	-0.428316	1.30951	1.25334	2.01799
37827	ARMCX2	1.82084	0.190093	2.42747	-0.603269	-0.837302	-0.865418	0	0.533005	-0.22221	0.398484	0.266607	-0.32058	0.900465	1.06653	0.880923
16415	MX2	1.81795	0.190093	2.42444	-0.721348	-0.144599	-0.546641	-0.832005	-0.831357	0.0223535	0.182014	0.385731	0.452306	-0.0970872	0.451494	0.74584
27676	DUSP1	1.79121	0.190093	2.4199	-0.289799	-0.0818527	-0.00677394	-1.00063	-0.369743	-0.324226	0.195448	0.937425	0.759509	0.168201	0.528733	0.383271
14255	HEXB	1.79044	0.190093	2.40595	0	0.450823	0.177538	-1.09369	-0.556062	-0.620576	0.772966	1.06739	1.49441	-0.308163	0.288826	0.0844848
32712	HIST1H2BN	1.78107	0.190093	2.33557	-0.390817	-0.752515	-0.0518402	-0.693464	-0.127822	-0.903519	0.433505	-0.171418	0.521147	0.42694	0.588661	0.277667
2929	DUSP1	1.77204	0.190093	2.33611	-0.0761734	0.141623	0.233089	-0.810231	-0.307974	-0.23607	0.570139	1.19194	1.0507	-0.34984	0.852083	0.581685
20879	DUSP1	1.75711	0.190093	2.50987	-0.305063	-0.110036	-0.0702831	-1.02796	-0.49336	-0.620186	0.187645	0.700175	0.705044	0.0261693	0.36643	0.266863
7461	DUSP1	1.75648	0.190093	2.37752	-0.398528	-0.160416	-0.108119	-0.97924	-0.539538	-0.449347	0.206967	0.751643	0.839346	0.0125978	0.430387	0
28085	ZFAND5	1.73372	0.190093	2.31911	-0.613892	-0.148117	-0.771411	-0.343612	0.0276589	0.212943	0.220329	0.377608	0.0461998	0.797332	0.920023	0.76531
9182	PRKXP1	1.72431	0.190093	2.43819	0.326376	0.118159	-0.495804	-1.21174	-0.503528	-0.190889	1.14239	0.800739	0.0177112	-0.403394	0.335091	0.866166
26898	ADRB2	1.66233	0.190093	2.37219	-0.298713	0.119201	0.105361	-0.922994	-0.866908	-0.942125	0.435274	0.723151	0.867761	-0.237587	-0.258271	0.0627565
14361	DYNLT1	1.6461	0.190093	2.38465	-0.575716	-0.683681	-0.652082	-0.048437	0.0629365	-0.231385	0	-0.0197885	0.212738	0.813604	0.652616	0.526796
62889	LOC100507254	7.46483	0.353253	2.29455	-4.0462	-3.67968	-4.5962	2.8438	-4.16228	-3.44161	0	0.561912	-0.134875	0.752421	-0.734847	-0.126141
48266	LOC100505797	4.42548	0.353253	2.20534	-2.21532	-3.19988	-3.21969	-3.06395	-2.2224	-2.97801	-2.22695	0	0.849736	-0.00866454	0.463548	-3.10191
20945	CNTNAP3	3.41553	0.353253	2.12242	-2.94973	-1.64866	-4.28177	-1.5433	-1.21909	-1.75439	-1.87677	0.352198	0	0.182432	0.417089	-1.83924
1112	LOC100302650	3.38797	0.353253	2.23644	0.0183257	0	0.896378	-0.206922	-1.06476	-1.27181	0.430593	1.56873	0.960552	2.09375	2.18292	1.69718
14543	CD84	3.3241	0.353253	2.29896	-1.2431	-0.723102	-0.895716	-1.74014	0	-0.0449733	0.799522	1.2699	0.962957	1.93863	0.0971848	0.682575
44769	LOC100505730	3.25157	0.353253	2.15922	-1.17169	-0.907647	0.396606	-1.49817	-1.33547	-1.60748	1.26873	1.93239	-0.398407	0.99582	0.284433	0
12439	SGK1	3.13251	0.353253	2.30098	-0.273788	-0.937245	-0.553958	1.05498	-1.70847	1.09375	1.14857	0.207824	1.05022	2.30575	2.16613	1.68071
17451	A_33_P3245126	2.85277	0.353253	2.24841	0	-3.01806	-0.675125	-1.2024	-0.377081	-0.989953	0.949536	-1.31893	-0.353063	2.06314	1.5569	-0.0860434
24096	SIL1	2.77821	0.353253	2.25359	-0.814313	-0.036063	-1.85539	-1.20051	-0.340587	-0.192386	0.744163	2.14374	1.12753	0	0.22851	0.161752
34764	PBX4	2.70656	0.353253	2.1731	-0.0687192	0.229241	0	0.372194	-0.290957	0.059944	0.28023	1.6769	0.0730733	2.55703	1.80854	2.52468
61649	MT1E	2.60066	0.353253	2.15445	-0.959324	-0.951982	-0.528884	-0.981119	0.564747	-0.0315989	0.207334	-0.353639	0.899139	2.11873	0.975415	1.53811
20765	PHACTR1	2.57709	0.353253	2.2748	-1.79948	-2.47993	-2.18538	-2.42567	-0.93534	-2.16645	-0.777412	-0.191285	-2.05797	0	0.198996	-0.970135
60823	ZFP30	2.52019	0.353253	2.26432	-0.171803	-0.821374	-0.416816	0.986182	0	-0.284906	0.489188	0.98395	-0.0751984	1.79854	2.38078	1.71522
10267	ATP6V1C1	2.4868	0.353253	2.29889	-1.03806	-0.759079	-2.0125	-1.37509	-0.277553	-1.65249	-0.31944	0.199344	0.690627	0.0202345	0.240181	-0.0599708
1762	HCG18	2.47963	0.353253	2.28638	-0.648474	-0.855719	0.167987	-0.851069	-0.728402	-0.74073	0.610665	0.89742	0.202488	0	1.58168	0.912076
14348	AATK	2.45829	0.353253	2.12135	0.0765377	-0.0648038	-0.840036	-1.01418	0.151262	-2.00605	1.5538	1.41356	0.0350154	1.52241	0	-0.436138
22007	FAM7A1	2.45118	0.353253	2.13839	-1.03874	0	-2.44223	-1.38768	-0.0374686	0.309134	0.124902	0.536217	0.396487	0.0789857	1.31525	0.712033
28116	KMO	2.38454	0.353253	2.28283	-0.62234	0.0235035	-1.97134	-0.920954	-1.70509	-1.14633	0.4751	0	0.0474323	0.323731	0.231724	0.101744
51221	LOC550643	2.38024	0.353253	2.22573	-0.603408	-0.862791	-0.324963	-0.275867	0.473254	-0.884738	0.252947	0.816694	-0.28497	1.40775	1.51594	1.31978
3663	RHOB	2.37908	0.353253	2.12426	0.659592	1.02446	-0.952158	-1.4671	0.0308384	-0.0747195	1.00118	1.17288	1.08707	0.274723	1.26285	1.92462
25203	IRS2	2.36925	0.353253	2.17294	-0.561921	-1.33111	-1.44672	-1.15364	-1.17419	-1.99906	-0.544945	0	-0.0155673	-0.0635151	1.31758	-0.893601
29862	ABHD6	2.3431	0.353253	2.28387	-1.49432	0.165654	0	-1.11271	-0.350748	-0.588809	0.00373188	2.0988	1.76302	0.333216	-0.225045	0.0158747
2474	CNOT6L	2.33288	0.353253	2.18233	-0.253626	-0.13703	-2.3031	-0.845465	-0.737882	-0.508007	0.508104	0.320809	0.328371	0.402324	0.603728	0.384211
51104	DUSP2	2.33194	0.353253	2.28238	-1.71444	-0.535402	-0.00813397	-0.970282	-1.16742	0.251219	0	0.443532	0.795327	0.378861	1.06608	0.500927
36721	LOC643733	2.32246	0.353253	2.26421	-1.66978	-1.78802	-2.00996	-0.910711	-0.444643	-1.31337	-0.727625	-0.234441	0	0.716222	-0.453577	-0.143127
59990	ESYT2	2.31262	0.353253	2.13476	-0.0744172	-0.374602	0.362355	-1.21978	-1.25477	-0.982489	1.25065	0.883778	0.123425	0	0.821031	0.634586
60165	XLOC_003007	2.29868	0.353253	2.30063	0.125906	-1.20211	-1.84526	-0.529083	-0.634512	-0.423487	0.884089	0.837676	0.07622	-0.190204	0.587469	0.501029
9059	PHACTR2	2.29538	0.353253	2.19617	-0.44258	-0.25672	-2.39257	-0.620883	-0.243471	-1.52818	0.053032	0.289689	0	0.691027	0.599776	0.0744669
50604	TNRC6C	2.2846	0.353253	2.26488	-0.106403	-1.48049	-0.267113	-0.957349	-0.834602	-0.662585	0.272796	0.775102	0.598538	-0.261709	0.60958	0.848796
50175	ATAD3B	2.28384	0.353253	2.19876	-1.01058	-0.22131	-0.66124	-1.0376	-1.05582	-0.83055	0	2.14405	-0.248315	0.108199	0.572908	-0.245183
27805	FBXO32	2.28044	0.353253	2.14165	-0.686739	0.471476	-0.394363	0.354334	0.654629	1.08671	1.49735	0.394544	0.814481	1.92398	1.58842	2.40316
37238	PPP1CB	2.2799	0.353253	2.26719	-0.455233	0.282878	-1.1027	-0.198082	0	-1.05698	0.493525	0.513466	-0.132427	0.841351	1.91832	0.969459
40152	FZD3	2.26149	0.353253	2.14354	-0.25599	0.0765813	-0.553888	-0.416993	-1.0071	-1.26441	0.279675	0.665497	1.46078	0	0.804169	0.431707
12325	AUTS2	2.25515	0.353253	2.14493	0.0102196	-1.01421	-0.509162	-1.11143	-0.580622	-1.17695	0.409733	0	-0.181378	0.228876	1.35606	0.843882
20746	EEA1	2.25506	0.353253	2.22251	-0.949323	-0.343391	-1.75582	0.48416	0.755507	0.0478236	0	-0.281638	0.12652	1.59075	1.88498	1.95733
34183	DNAJC3	2.24316	0.353253	2.14556	-1.24064	-0.512308	-1.70731	-1.06843	-0.407894	-0.590177	-0.391878	0.570675	0.859335	0.0762561	0.109877	0.242151
7040	MATN1	2.22508	0.353253	2.28721	-1.04347	-0.476061	-0.219782	0.110253	-0.362026	-0.333702	-0.241721	0.0599244	1.01365	0.880684	1.92441	0.961411
4645	PHACTR2	2.2247	0.353253	2.20769	-0.220971	-0.0496762	-2.14572	-0.406774	-0.0847008	-1.69962	0.262465	0.478739	0	0.776712	0.766212	0.0300646
50294	ATAD3B	2.21288	0.353253	2.15779	-0.903184	-0.336604	-0.55159	-0.830167	-0.736621	-0.712947	0	1.85587	-0.224223	0.425493	0.88624	-0.138952
43814	IBA57	2.19957	0.353253	2.14265	-0.788586	-0.254583	-0.292656	-0.635531	-0.169337	-0.364419	0.290018	1.68173	-0.197506	0.97996	1.33417	0.229854
20545	SNX30	2.19701	0.353253	2.22954	-1.26558	-0.725451	-0.911036	-0.548982	-0.485408	-1.18931	-0.601511	0.971288	1.04304	0.0380082	0.951874	-0.715213
45484	XLOC_l2_002761	2.16883	0.353253	2.17784	-1.62444	-1.93763	-1.84371	-0.876919	-0.558985	-1.34581	-0.983037	-0.251669	-0.164115	0.422639	-0.50981	0
15599	BEND4	2.16261	0.353253	2.2198	0	0.587393	-1.21888	-1.16442	-0.868623	-0.743339	0.276587	0.995418	0.579782	0.279142	0.508664	0.629186
60824	SAT1	2.16067	0.353253	2.23834	0.0513825	0.158336	-1.20586	-0.55214	-0.655783	-0.561485	1.32108	0.324797	0.803163	0.246277	0.559957	0.648045
28257	AGTPBP1	2.15544	0.353253	2.12382	-0.944406	0	-0.754383	0.0677613	-0.137611	0.106742	0.908618	-0.133214	0.669041	1.32722	0.894918	1.31942
49679	TRIM39	2.1443	0.353253	2.2639	0	-0.145733	-0.747494	-0.500046	-0.475373	-0.411991	0.508438	1.0141	-0.213104	0.553932	1.62054	0.838512
9022	ICAM1	2.13257	0.353253	2.21683	-0.240465	-0.251142	-0.482997	0.464803	-0.124874	0	0.509831	1.18702	-0.317389	1.40008	1.71145	1.4299
48548	ICAM1	2.11717	0.353253	2.18718	-0.3799	-0.354774	-0.507068	0.482033	-0.138724	0	0.398912	1.0417	-0.384304	1.44417	1.72173	1.37217
3723	ICAM1	2.11569	0.353253	2.20465	-0.439858	-0.365664	-0.652982	0.41995	-0.211786	0.12524	0.412657	0.778158	-0.464843	1.39681	1.77535	1.46355
46456	TNRC6C	2.11379	0.353253	2.28297	0.26674	-1.45415	-1.2971	-0.877997	-0.54567	0	0.799609	0.522772	0.0523573	0.18339	0.507933	0.504745
43741	CHST15	2.11099	0.353253	2.17808	-0.120962	-0.634035	-0.13917	-0.473427	-0.493421	0.0771106	0.133157	1.06057	1.02037	0.341152	1.32978	0.798601
62960	SIK1	2.09232	0.353253	2.20701	0.647931	-0.293576	0	-0.647553	-0.5252	0.819492	1.646	0.765481	0.980515	0.0413459	1.6268	1.33157
57233	TPM4	2.08809	0.353253	2.30516	-0.687996	0.0752613	-0.010558	-1.72173	-0.715994	-0.277439	0.86694	0.870568	0.513979	0.0388934	0.455298	0.288966
23148	ICAM1	2.05025	0.353253	2.24191	-0.443936	-0.413479	-0.547872	0.294744	-0.191741	0	0.364229	0.837101	-0.391445	1.30604	1.49254	1.30404
58096	INPP5F	2.04894	0.353253	2.22189	-0.547167	0.0911177	-0.151299	-0.204722	-0.730772	-0.137033	0	1.94947	0.775152	0.4955	0.786254	0.522996
51234	EIF2C2	2.04491	0.353253	2.30266	0.143794	-0.509352	-1.64764	-0.783935	-0.471381	-0.133336	0.878595	0.0838897	-0.714688	0.407211	1.46817	0.667206
29087	FBRSL1	2.04249	0.353253	2.29951	0.248332	-1.55777	-0.378883	-0.66561	-1.29577	-1.19957	1.44609	0.172449	0.355633	0.370695	-1.01216	0
36753	DB335107	2.04105	0.353253	2.19578	-1.24369	0.390465	0	-2.02293	-1.49537	-0.343711	-0.40851	1.55905	1.04908	-0.033807	-0.77696	0.0718113
17628	ICAM1	2.02902	0.353253	2.13391	-0.470045	-0.348495	-0.526937	0.418738	0	0.0929516	0.408889	0.71367	-0.429684	1.39078	1.81113	1.39613
62738	MAGT1	2.0201	0.353253	2.23527	0.135846	0.567578	-1.30838	-0.341118	-0.168156	0.0636541	1.25815	0.659482	-0.282354	1.2742	1.04015	1.08636
26620	EIF2C2	2.01458	0.353253	2.18495	0.167387	-0.353771	-1.57345	-0.718993	-0.340933	-0.320694	0.884036	0	-0.62008	0.601929	1.52306	0.533461
46438	TPM4	2.00976	0.353253	2.22592	-1.11433	-0.451875	-0.27953	-1.39515	-0.678561	-0.0700193	0.438999	0.645009	0.175349	0	0.522869	0.270439
54797	ARL4A	2.00886	0.353253	2.19328	-2.17296	-0.558441	-0.791007	-0.837042	-0.399948	-0.610488	-0.883659	-0.14649	0	0.637749	1.19387	-0.13308
560	PTPN2	2.00534	0.353253	2.23113	-0.387853	0.422109	-0.9315	-0.338016	0.83293	-0.704425	0.813404	1.25929	0.210856	0.557259	1.05996	1.01557
61906	PLDN	1.98914	0.353253	2.26305	-0.045947	-0.071081	-1.15908	-0.255804	0.503877	-0.422325	0.550375	0.430123	0.11436	1.12471	1.14209	1.14083
15771	RAPGEF6	1.98094	0.353253	2.18427	0.268	0.263364	-0.699044	-0.648879	-0.997007	-0.873566	1.22898	0.974398	1.06965	-0.0411983	0.382173	-0.384018
47802	LMNB2	1.95778	0.353253	2.21993	-0.44556	-0.106086	-0.625262	0.630942	0	0.629509	0.700253	1.10052	-0.276098	1.25735	1.64261	1.47422
60019	MAVS	1.95375	0.353253	2.22165	-0.0617331	-0.462163	-1.02839	-0.021825	-0.0963878	-0.82983	0.649417	0.794562	0.723603	0.70149	0.42806	0
44058	POLR3E	1.94958	0.353253	2.15149	0	0.191242	-1.03695	-1.35219	-1.33793	-0.978371	1.13378	0.324105	-0.256392	-0.151245	0.240425	-0.0258826
35749	SERPINB1	1.94403	0.353253	2.25124	-0.0116448	-0.452718	-0.396838	-0.536194	-0.377963	-0.0348271	0.85847	0.822605	0	0.778124	1.01363	0.471271
62330	KIF13B	1.93346	0.353253	2.13498	-0.28388	-0.0992606	0.247116	-0.906243	-0.720473	-0.331994	0.495498	1.49182	0.619668	0.507023	0.291961	0.206399
18657	TMEM170A	1.93238	0.353253	2.21775	-0.244089	0.0223711	0	-0.577113	-0.206542	-0.258039	1.05868	1.04481	0.442822	0.853651	0.914567	0.124332
16074	ENST00000390556	1.92005	0.353253	2.20395	-2.16652	-2.72182	-2.34596	-1.41569	-1.38939	-1.34287	-1.54676	-1.23631	-1.99551	-0.496812	0	-0.459988
56679	PPP1CB	1.91871	0.353253	2.18683	-1.49419	-0.635523	-2.57597	0.133825	0.434775	-0.699537	-0.797945	-0.424518	-1.14163	1.10869	1.44005	0.619547
10699	IMPA2	1.89933	0.353253	2.16973	-0.743681	-0.304633	0.885977	0.0298473	0.421536	0	0.442509	0.86513	1.11507	1.41354	1.00141	1.00433
39216	MT1H	1.87765	0.353253	2.12267	-1.66388	-2.00613	-1.55431	-0.930632	-0.419803	-0.603306	-1.07293	-1.12693	-1.02013	0.764212	0.229556	0.501734
18352	PHACTR2	1.87441	0.353253	2.2788	-0.306263	0.01807	-0.784012	-0.406904	-0.115422	-1.356	0.393843	0.596375	-0.0495895	0.714607	0.637176	0.195683
4720	DHTKD1	1.87154	0.353253	2.31239	-0.308561	-0.362766	-1.26115	-0.543726	0.110351	0.273366	0.626743	0.129791	-0.134497	0.90825	0.744277	1.05828
5950	TBC1D9B	1.85985	0.353253	2.29836	-0.871539	-0.228607	-0.412769	-0.750067	-0.492022	0	0.293756	0.882363	0.596279	0.270557	0.34304	0.230133
58812	MXRA7	1.83183	0.353253	2.1269	0.631456	-2.06036	0	-0.0563177	-1.34756	0.465552	1.15488	-0.45045	0.664536	0.897275	-0.46701	1.07323
55557	ZMIZ1	1.82674	0.353253	2.12234	-0.420495	-0.10119	-0.637073	0.0416111	0.619485	0.381594	0	0.355668	0.834927	1.10257	1.55479	1.25158
50203	PPFIBP2	1.82178	0.353253	2.20502	-0.255543	-1.11581	-1.70058	-0.217193	-0.272035	0.5615	1.02869	0.094782	-1.36755	0.664429	0.397542	1.37453
58339	TMEM170A	1.80568	0.353253	2.12761	-0.186444	0.0933424	0.0353255	-0.493595	-0.341235	-0.314086	1.0374	1.04073	0.447783	0.666058	0.662741	0.0538729
31661	ZFAND5	1.80532	0.353253	2.18156	-0.525894	-0.188124	-1.22222	-0.071571	-0.101194	0.304809	0.532507	0.174758	0	0.994475	0.817961	0.789609
43633	BRP44L	1.80422	0.353253	2.21529	-0.807391	-0.733233	-1.15452	-0.873268	-0.0185078	-0.527106	0.0822282	0	-0.5584	0.544211	0.468849	0.457348
36611	XLOC_009233	1.79449	0.353253	2.28857	-0.801793	-1.26529	-0.807183	-0.725926	-0.38005	-0.659674	-0.00474857	-0.75714	0.126583	0.641404	0.289128	0.126312
34597	POLR1C	1.78507	0.353253	2.13786	0	-0.0773632	-1.03025	-0.364917	-0.677623	-0.184918	0.641208	1.13211	0.251086	0.367716	0.104398	0.184278
13659	SIAH2	1.77522	0.353253	2.26154	-0.395336	-0.0271253	-0.793847	-1.02849	-0.437569	-0.730752	0.11674	0.960548	-0.22898	0.252443	0.454128	0
3932	BRP44L	1.77275	0.353253	2.22157	-0.269163	-0.465779	-0.664457	-0.63242	-0.164879	0	0.402505	0.265396	-0.209066	0.72023	0.741786	0.838375
9633	CD22	1.77197	0.353253	2.24127	-0.0429933	0.366901	-0.682495	-1.1155	-0.700063	-0.600929	0.864754	1.16175	0.651416	-0.624233	0.123334	0
55891	FAM57A	1.76607	0.353253	2.12174	0.559861	-0.1108	-0.217665	0.895918	0.835848	-0.154884	0.716555	0.758498	0.78385	1.76409	1.94524	0.763282
21955	A_33_P3362567	1.76594	0.353253	2.23392	-0.539415	-0.692279	-0.852876	-1.02563	-0.599134	-0.39671	0.243075	0.366294	-0.568251	0.0377243	0.187918	0.549784
55450	SYNJ2	1.76482	0.353253	2.13591	-1.03417	-0.551518	-1.05528	-0.197344	-0.283789	0.00382157	-0.117724	0.0727596	0.274474	0.8307	0.191288	0.54735
14617	HNRNPA3	1.75552	0.353253	2.16382	0.0434851	0.455889	-0.721486	-1.01233	-0.31035	-0.252729	0.851125	0.695589	0.277928	0.117832	0.455212	0.6762
5937	CDK2AP2	1.75014	0.353253	2.25222	-1.11171	-1.00076	0.124616	-0.462033	-0.503378	-0.915401	-0.262873	0.282567	0.591269	0.319319	0.279719	-0.233814
51181	PIGA	1.74958	0.353253	2.20955	-0.933679	0	-1.24445	-0.165231	0.199485	-0.285656	0.0804263	0.323765	-0.45695	0.697569	0.904705	0.863017
14847	AKT2	1.74886	0.353253	2.14768	0	0.00989486	-0.0522951	-1.07805	-0.619202	-0.59433	0.88081	0.921028	0.316237	0.197062	-0.0438279	0.233207
26097	XLOC_002106	1.74489	0.353253	2.30509	-0.573635	-0.224771	0.336156	-1.6233	-1.92336	-1.56172	0.21484	0.487771	1.31715	-1.07078	-0.731858	-0.968947
57022	PRKX	1.73403	0.353253	2.2098	0.761407	0.14225	-0.311878	-1.07766	-1.41296	-0.616279	1.82746	0.731335	0.0836776	-0.31472	-0.549965	0.471862
59015	CIB1	1.72762	0.353253	2.21741	-0.490274	-0.674875	-0.746322	-0.584118	-0.354135	-0.087812	0.286779	0.633305	-0.0817783	0	0.342483	0.61439
36734	ADRB2	1.72732	0.353253	2.18432	-0.113508	0.346938	0.326281	-0.843966	-0.586104	-0.883622	0.701926	0.873828	1.12464	-0.13377	-0.00406123	0.414681
33104	FRMD8	1.72721	0.353253	2.12894	-0.973377	-0.856376	-0.330646	-0.650539	-0.25325	-0.0762262	-0.169723	0.283818	0	0.423186	0.507505	0.545477
54556	GRAP	1.72486	0.353253	2.25628	-1.31622	-0.985318	-1.41119	-0.624638	-0.139444	0.0547259	-0.474591	0.216928	-0.610628	0	0.634429	0.530681
7036	ADRB2	1.70843	0.353253	2.24098	-0.38583	0.0531824	0.0846179	-0.745812	-0.773675	-0.913086	0.391332	0.611029	0.890887	-0.212325	0	0.274483
26899	PLEKHO1	1.69299	0.353253	2.12606	0.300298	-0.193677	-0.123576	-0.918479	-0.341676	-0.0727494	0.813528	0.422906	0.50771	0.254609	0.668961	0.539877
31501	ADRB2	1.69033	0.353253	2.23875	-0.321179	0.215277	0.103039	-0.812637	-0.638844	-0.863259	0.359638	0.872312	0.952476	-0.176335	-0.0788746	0.297015
32282	ADRB2	1.68698	0.353253	2.18947	-0.357855	0	0.1064	-0.617682	-0.78452	-0.8353	0.367335	0.58089	1.10708	-0.166843	-0.0699808	0.219234
50899	C2orf56	1.67795	0.353253	2.27109	-0.740743	-0.384077	-1.35943	-0.712942	-0.468838	-0.647835	0.110206	0	-0.698178	0.108837	0.43085	0.214618
7123	ENST00000471857	1.67717	0.353253	2.16754	-1.02586	-0.817217	-0.138646	-0.753671	-0.355421	-0.781701	-0.125204	-0.19884	0.611693	0.0831463	0	0.232847
39990	ADRB2	1.64661	0.353253	2.15877	-0.241755	0.196646	0.279806	-0.977529	-0.7891	-0.828678	0.501437	0.68058	1.09739	-0.315309	-0.239777	0.232047
50630	SBNO2	1.62478	0.353253	2.21873	-0.219823	-0.888386	-1.37512	0.226908	-0.0290791	0.665682	0.515297	0.0235814	-0.64753	1.00754	0.399059	1.28372
12359	ADRB2	1.6211	0.353253	2.13417	-0.311097	0.16051	0.248962	-0.875044	-0.682006	-0.906758	0.395688	0.660307	0.943655	-0.286113	-0.0443951	0.14727
43310	ANKHD1	1.61274	0.353253	2.1284	-0.666119	0.0224337	-1.00081	-0.132735	-0.000140131	-0.414819	0	0.849701	-0.132331	0.563544	0.348261	0.315731
58843	AUTS2	4.0936	0.549701	1.99573	0.103761	-1.11824	-0.480659	-1.0933	-0.713551	-1.22388	0.338178	-0.0811181	5.10447	0	1.25786	1.05496
49815	LRRC33	3.55221	0.549701	2.09319	0	0.504041	-1.13002	-1.00948	-0.168994	-1.00581	0.921381	1.23653	3.7012	0.792	0.856346	0.65457
37843	TXNDC5	2.97575	0.549701	1.95462	-0.866973	0.484193	3.01707	-1.99748	-0.697793	-0.439826	0.502265	0.713221	3.01352	1.64559	1.6295	1.43461
43145	AK130638	2.70115	0.549701	1.9437	-1.39025	-0.371413	-1.16875	-1.01029	-2.47703	-2.06746	-1.20121	1.87534	1.18742	0.614962	0	-2.36029
51435	LOC100509105	2.69479	0.549701	2.04599	-2.26453	-0.891251	-4.09172	0.22623	0.538858	-0.590508	-1.235	-0.79321	-0.665797	1.79017	1.58754	0.82441
30403	NAP1L5	2.60922	0.549701	2.1012	-0.30446	-0.000116567	-3.02674	0	0.418934	0.221067	0.654799	0.183943	0.087286	1.66829	1.97127	1.04479
36158	XLOC_014103	2.57694	0.549701	2.09334	0.210681	0.858459	-0.80946	-1.29043	-0.643743	-0.0120291	1.41587	0.73792	1.92681	-0.215459	1.51965	1.12265
4071	XLOC_008611	2.56843	0.549701	2.08702	-0.370532	0.406368	-2.51709	-0.828922	-0.856771	-0.838903	0.857081	0	0.0432114	0.995862	0.454107	0.809194
49712	MXI1	2.48609	0.549701	2.06957	-0.986758	-0.86802	-0.901126	-0.786892	-0.849998	0	0.579005	0.912405	-1.20394	0.678899	1.6357	0.888422
2356	AATK	2.48462	0.549701	2.05379	0	-0.185719	-0.838474	-1.33723	0.0830998	-2.04348	1.43695	1.51319	0.020374	1.41584	-0.0635098	-0.766474
34416	CD164	2.46895	0.549701	2.02208	-1.33713	-0.486936	0.456429	-1.01133	-0.123075	-0.831549	0.590305	1.12773	-0.0103901	1.25994	0.849957	0.672245
9854	CPEB4	2.46785	0.549701	2.01229	-1.00179	0.294119	-2.70783	-1.46099	0.0342996	0.368228	1.08095	0.119741	-0.627245	0.592195	0.437206	1.74272
62663	ITPKB-IT1	2.42992	0.549701	1.98757	-0.773401	-1.62378	-2.3684	-1.12467	-1.00804	-0.657104	0.448305	0	-0.0428659	1.04605	-0.494675	-0.826748
2168	AUTS2	2.38547	0.549701	2.05917	0.15926	-1.01131	-0.335185	-1.12961	-0.710328	-1.21345	0.517161	-0.0168907	0	0.11205	1.58499	1.08772
22076	RDH10	2.36872	0.549701	2.02489	-1.03784	0.00975813	0.16109	-1.6856	-0.855226	-1.03567	0.920642	0.433977	0.279813	0.769375	0.617355	0
28479	LOC643733	2.35766	0.549701	2.06309	-1.78687	-1.99879	-2.59375	-1.13573	-0.422615	-1.70027	-1.21947	-0.655173	-0.0915456	0.567256	-0.376297	-0.438656
21835	FCGR2A	2.33108	0.549701	2.09361	-0.485601	-0.321511	-1.63269	-0.12991	0	1.18087	0.527689	0.33905	0.883842	1.73806	0.308461	2.14003
1404	USP48	2.32443	0.549701	2.03165	-0.767889	0.137709	-1.91231	0	1.05936	-1.04379	0.173131	0.580139	0.139236	0.994972	1.45538	1.43147
33804	AUTS2	2.31141	0.549701	2.04826	0.167717	-1.14148	-0.519371	-0.980768	-0.573169	-1.01478	0.382226	0	-0.170719	0.273594	1.54686	1.15884
35632	ENST00000471857	2.30194	0.549701	2.11394	-1.59639	-1.22577	-2.1835	-1.67489	-0.635509	-1.70401	-0.464439	-0.431746	0.180171	-0.512241	-0.574718	0
19822	AUTS2	2.29109	0.549701	1.94872	0.13977	-1.12428	-0.466336	-0.960381	-0.437339	-1.2189	0.350632	0	-0.236862	0.241426	1.60784	1.14572
35174	SNX24	2.28161	0.549701	1.98523	-0.831522	-0.575761	-0.695013	-0.929914	-0.850973	0.168034	1.33083	0	1.59019	0.05374	0.132659	0.317757
55500	SLC38A1	2.27895	0.549701	1.95497	-0.499336	0.459763	-2.28798	-0.944916	-0.570247	-0.564798	0.991078	0.211355	0.161558	0.338261	0.29624	0.724223
58881	PGRMC2	2.26522	0.549701	2.03019	0.0602879	0	1.03502	-1.39029	-1.14273	-1.65725	0.768455	1.21016	0.858577	0.171314	0.971574	0.00287846
9112	TSPAN32	2.25472	0.549701	2.05602	-0.496297	-1.11047	1.11902	-1.97963	-2.5673	-1.81018	0.261423	0.363116	1.4545	-0.805152	0	-1.08106
5032	PDE2A	2.2395	0.549701	2.0168	-1.15959	-1.4692	-1.78438	-0.0155416	0.0100661	0	0.0898131	0.970926	-0.045314	0.502849	0.480808	0.561321
3979	CLEC2D	2.22953	0.549701	2.08694	-0.418876	0	-1.28818	-1.06488	-0.0510373	-0.437479	0.168964	1.07776	1.05377	0.461531	0.143479	0.774491
31826	AUTS2	2.22111	0.549701	1.95313	0.153665	-1.1666	-0.488674	-0.896196	-0.493798	-1.0795	0.323737	0	-0.164924	0.147976	1.516	1.11379
15999	AUTS2	2.22096	0.549701	2.0018	0.0806253	-1.08193	-0.540894	-0.999118	-0.529174	-1.08178	0.315674	-0.277825	-0.096456	0.266661	1.52932	1.01746
22698	PHACTR2	2.2209	0.549701	2.11311	-0.284049	-0.358092	-2.27584	-0.358644	-0.0153131	-1.5688	0.0917147	0.184815	-0.0217175	0.830383	0.80452	0.156424
49181	PLIN2	2.20708	0.549701	2.06649	-1.35905	0.271818	0.170265	-0.590812	-0.373066	-1.16484	0	1.15115	0.178245	1.55014	0.438506	0.489114
24353	AHI1	2.17245	0.549701	2.11999	-0.00767238	-0.455893	-1.96025	0.35162	-0.501598	-0.40786	0.276899	0.349832	-0.0519907	0.873878	1.32777	0.957892
25690	LGALS1	2.13856	0.549701	2.06986	-0.942817	-1.98084	-1.23613	-0.824907	0.671366	0.448137	0.578491	-0.823051	-0.98494	1.31144	1.14636	1.48636
11026	HCK	2.13228	0.549701	1.97973	-0.321501	-0.917741	-1.15974	-1.18254	-0.427002	0.360447	1.25188	0.608907	0.645597	0	0.21987	0.180052
28741	LOC100505585	2.12114	0.549701	2.01181	-0.221862	-1.03336	-0.635405	-1.65955	-1.13228	-0.622832	-0.0145544	0.670325	-0.254211	-0.0887304	0.70721	0.183721
11119	PPP2R5C	2.10994	0.549701	2.05929	0.0438394	0.0630871	-0.546187	-1.12869	-0.0101162	-0.123703	1.90853	0.531974	-0.0878588	0.833666	0.814212	0.760906
41680	LOC100507540	2.10118	0.549701	1.9615	-0.411233	-0.768287	-0.122451	-0.28409	0	-0.721752	0.994251	1.12076	0.92622	1.17793	-0.219492	0.119719
37349	CCR6	2.08497	0.549701	2.03322	-0.516448	0.347986	-0.375942	-1.24419	-1.79263	-1.15212	0	1.46636	-0.0139854	-0.310337	0.455867	0.0289149
28359	CARD11	2.0761	0.549701	2.07844	-0.33877	-0.28124	0.0273056	-2.09496	-1.83612	-0.653588	1.40186	0.791011	0.0524132	-0.835334	-0.264077	0
62162	C21orf33	2.07324	0.549701	1.96708	-1.24373	-1.76415	-0.884498	-0.438912	-0.745952	0	0.0426251	0.125161	-0.908418	0.339292	0.906563	0.728856
15676	TET2	2.06337	0.549701	2.087	-0.798665	0.00144009	-1.37085	-0.33043	-0.208846	0	0.364871	-0.133436	-0.105771	0.731759	1.48276	1.22246
10837	DMXL1	2.05581	0.549701	2.05944	-1.17977	-0.713527	-1.72672	-0.727194	0	-1.10003	-0.451434	-0.337367	-1.03564	0.448438	1.09272	1.07431
16898	HIST1H4A	2.04932	0.549701	2.09272	-0.609261	-0.682468	0.327851	-1.69082	-2.10163	-1.05681	0.190078	-0.328024	0.998686	-0.519462	0	0.0564696
50546	HCG18	2.04654	0.549701	2.01482	-0.00874319	0	0.772599	-0.273287	-0.192469	-0.113031	1.18091	1.2036	0.852268	0.481642	1.85967	0.806117
11177	MT1L	2.03315	0.549701	2.08315	-1.36404	-1.20302	-0.910773	-0.906335	-0.398371	-0.62846	-0.407899	0.443388	-0.68923	0.867683	0.517384	0
51652	PHACTR2	2.02278	0.549701	2.08322	-0.136102	-0.00469623	-1.97084	-0.315852	-0.0495204	-1.0769	0.317437	0.525218	0.0577208	0.69451	0.727294	0.221952
16620	A_33_P3335022	2.02105	0.549701	2.04694	-0.225865	-0.0547982	-2.17182	-0.0203757	0.446284	-0.915407	0	0.76285	-0.168931	0.926057	1.18868	0.439969
53139	C9orf72	2.02081	0.549701	2.01857	-0.433574	-0.0263772	-2.44064	-0.685249	-0.175834	-0.757865	0.237842	-0.0142389	-0.853054	1.00719	0.989362	0.202982
40779	MOB4	2.01891	0.549701	2.03265	-0.871555	-0.0766162	-2.04987	0.139914	0.422626	-0.0851579	0.0518611	-0.184927	-0.316697	1.35456	1.63583	1.02017
39712	SMC6	2.01295	0.549701	1.94424	-0.458685	0.190907	-2.18261	-0.971797	-0.664605	-1.11091	0.0869933	0.430991	0	0.00302536	0.436829	-0.099659
45545	ATP1B3	1.99946	0.549701	1.94336	0.457321	0.383836	-0.0789798	-1.14214	-0.539597	-0.70228	0.825456	0.519659	0.74888	0.423903	1.09855	0.759353
34740	CLEC4A	1.99025	0.549701	2.03104	-2.80313	0	-1.16691	-1.62031	-0.883943	-1.50708	-1.19042	0.366116	0.277353	-0.263326	-0.675875	-0.537512
52139	STK17B	1.98764	0.549701	1.95945	-0.0362551	-0.195334	0.386699	-2.0796	-1.65276	-1.88288	0.206526	0.658415	1.07008	-1.21614	0.456847	-0.689526
14839	BTG3	1.98376	0.549701	2.09918	0	0.582811	-1.77612	-0.373946	0.342459	-0.83686	0.690789	0.913709	0.0995678	0.807539	1.01746	0.338719
31108	DIRC2	1.97897	0.549701	2.11177	-0.65846	-0.745424	-4.13826	-1.0875	-0.698773	-0.600098	0.202782	-0.696127	-2.79977	0.520616	0.40584	0.346628
35178	SOCS3	1.9779	0.549701	2.02812	-0.812001	-0.475347	-0.430156	-1.58842	-1.06656	-0.815133	0.858109	-0.334958	0	-0.313075	0.0425188	0.463591
42252	LINC00173	1.97375	0.549701	2.06842	0	-0.320212	-1.80154	0.0223477	-0.761064	0.366386	0.0148875	0.510665	-0.323657	1.00805	0.785727	1.39589
482	ALG13	1.97135	0.549701	2.05628	-0.913302	-0.633145	-0.409538	-0.415265	0	-0.873819	0.504711	0.592045	-0.421271	0.279594	1.0989	0.576038
32406	RBM38	1.96388	0.549701	2.1169	-1.16115	-0.603709	-1.59123	-1.27266	-1.1972	-0.364772	-0.379685	0	-1.18552	0.0734371	0.611458	0.531806
21946	MOB1B	1.96005	0.549701	2.11135	-0.308032	0.907669	-2.36349	-0.340108	-0.334824	-0.288647	0.766889	0.945684	-1.1364	0.399191	0.957864	1.16469
44509	TTPAL	1.95967	0.549701	2.04213	0	-0.693278	-0.26562	-1.39619	-0.799308	-0.841636	0.787459	0.811949	-0.14829	-0.261847	0.792042	-0.153689
58215	ZNF10	1.9535	0.549701	2.04977	-1.16412	0	-0.9623	-0.694108	-1.37855	-1.72551	0.189802	0.560702	-0.810022	0.194213	0.253591	-0.516516
30491	SAT1	1.94848	0.549701	1.95354	-0.505142	-0.0565295	-1.51157	-0.54117	0.262412	-0.107432	0.270997	0	0.222197	0.956914	1.00864	0.855931
6742	SAT1	1.94551	0.549701	2.02804	-0.614859	0	-1.28981	-0.88643	-0.641555	-0.0923958	0.441814	-0.101406	0.169621	0.423143	0.377158	0.92552
8958	PLK2	1.9438	0.549701	2.02867	-0.58313	-0.820168	-1.27423	0.0171249	0.0160316	0.450618	0	-0.0328093	0.594608	0.567679	1.40859	1.02148
25026	EIF2C2	1.9389	0.549701	2.06904	0.220313	-0.336264	-1.58848	-0.452866	-0.231418	-0.151298	0.919087	-0.125045	-0.619718	0.585071	1.57896	0.853053
33273	HIST1H1C	1.93799	0.549701	2.10098	-1.04132	-2.32975	-1.52397	-1.19415	-0.926614	-0.438371	0.349664	-0.671932	-0.906673	-0.0955252	-0.460601	0.0582722
32874	EIF2C2	1.93766	0.549701	2.03096	0.203322	-0.399378	-1.63685	-0.581934	-0.290527	-0.00252941	0.935935	-0.226338	-0.665225	0.618832	1.51972	0.835053
37344	EIF2C2	1.93744	0.549701	2.02122	0.362126	-0.301657	-1.42808	-0.568326	-0.418416	-0.247357	0.997171	-0.000207127	-0.463444	0.597485	1.47722	0.514968
33333	SEC61B	1.93062	0.549701	2.03715	-0.642673	0	-0.181462	-1.63623	-0.407602	-0.72239	0.455748	0.949774	0.543196	0.244084	-0.118453	0.0296881
6956	MALAT1	1.9174	0.549701	2.05683	0.0783131	0.386723	-0.735074	-1.44438	-0.325356	-1.01899	0.792501	0.880592	0.872762	-0.0675557	0	0.0978308
31341	MALAT1	1.9058	0.549701	1.97693	0.167058	0.423212	-0.677504	-1.38829	-0.0838871	-0.749312	0.885866	1.14094	0.809288	0	-0.0373229	0.474897
56077	PCDHGA8	1.892	0.549701	1.95745	-0.567845	-0.782185	-0.753388	0.0226371	0.0694842	-0.172159	0.121148	0.769884	0.86669	0.364149	0.891122	0.323027
36936	LOC100507540	1.88845	0.549701	2.10444	-0.515611	-0.62604	-0.362638	-0.358087	-0.0985985	-0.514887	0.63767	0.363326	0.855987	0.984718	0	0.18567
25498	CBR1	1.88672	0.549701	2.01033	-0.785518	-0.596506	0	-0.680696	-0.126038	-0.982955	-0.566493	0.816758	0.967091	0.848469	0.735472	-0.47771
14506	TMEM170A	1.88198	0.549701	2.0264	-0.273211	0.0287821	-0.140328	-0.701694	-0.241495	-0.232071	0.975494	0.848162	0.383828	0.872591	0.843526	-0.0101297
33719	RPS6KA3	1.87907	0.549701	1.97779	-0.502442	-0.598556	-2.10718	-0.186463	-0.115537	-0.475784	-0.0281779	0.0845999	-0.206763	0.806906	0.473875	0.343722
29498	GALC	1.87341	0.549701	2.03852	-0.223299	-0.142189	-1.23603	-0.495941	0.105162	-0.494833	0.724661	-0.0768477	-0.538008	0.789319	1.15705	0.890688
49391	SYK	1.87061	0.549701	2.09034	-0.345614	0.0339052	-0.160367	-0.697929	-0.385515	0.406222	0.92045	1.26876	1.14889	-0.0319887	0.383579	0.582081
30359	TMEM170A	1.86684	0.549701	2.10415	-0.170886	0	0.0563505	-0.761972	-0.380316	-0.358454	1.03924	1.05278	0.414782	0.662595	0.596928	0.0219814
61868	TMEM170A	1.86559	0.549701	2.07859	-0.114048	0.04414	0	-0.421945	-0.090707	-0.0390049	1.15332	1.07284	0.486557	0.988294	0.869789	0.205437
5822	JOSD1	1.85331	0.549701	1.94993	-0.194255	-0.361434	-0.933677	-0.151385	-0.469386	0	0.431844	0.614267	0.134733	0.157541	1.29399	0.598137
43602	PTK2	1.85288	0.549701	2.08365	-1.02877	-0.648034	-0.746817	-0.605032	-0.0801036	0.792403	0.102941	0	-0.257183	0.102909	1.58735	1.48624
29268	LOC100507670	1.85272	0.549701	2.01509	-1.32721	-0.812343	-0.471023	-1.04185	-0.622537	-0.59057	0.191329	0	0.144339	0.393117	-0.11374	-0.142727
4656	CERS6	1.85236	0.549701	1.96667	-0.197603	-0.252872	-0.446107	-0.545373	-0.771419	-0.692937	1.15226	-0.301948	0.59271	0.266883	0.459631	0.260334
14911	SREBF2	1.85021	0.549701	2.11944	-0.101679	-0.233466	0	-0.346621	-0.932613	-0.341021	0.885034	1.3854	0.647964	0.0323909	-0.0427054	0.462636
42257	TMEM170A	1.84846	0.549701	1.9596	-0.159324	0.00330219	0.0737503	-0.66019	-0.301484	-0.37452	1.12659	0.648102	0.452444	0.911733	0.763638	-0.00305236
27139	TMEM170A	1.84799	0.549701	2.01941	-0.186287	-0.0230031	-0.0198259	-0.692399	-0.124362	-0.108722	1.05784	0.569784	0.570192	0.900128	0.813938	0.249276
40310	TMEM170A	1.84412	0.549701	1.97704	-0.138721	0.13919	0.0820192	-0.852001	-0.390913	-0.325805	1.10086	0.837581	0.526317	0.735068	0.611551	0
21603	PHF19	1.84144	0.549701	1.9441	-0.721234	-0.755235	0	-0.871667	-0.769973	-0.829296	0.376457	0.760408	0.0280722	0.0532699	-0.100784	0.220167
55584	PRIC285	1.84016	0.549701	1.96461	-1.28207	-1.37617	-1.10617	-0.998015	-1.23618	0	-0.283968	0.215295	-0.817869	-0.281827	-0.0135563	0.462289
54106	ALPK1	1.83865	0.549701	1.97177	-0.181887	-0.111807	-0.838462	-0.817533	-0.113988	-1.28922	0.448942	0.713204	0.160632	0	0.160921	0.435299
38988	MSI2	1.8358	0.549701	1.94168	0.226015	-0.0896805	-2.02614	-0.88296	0	-0.19547	0.435091	0.58325	-0.466557	0.446154	0.881647	0.410658
22638	SYK	1.83363	0.549701	1.95664	-0.252491	0.0650465	-0.0292405	-0.754388	-0.486839	0.380838	0.952394	1.35258	1.23119	-0.158105	0.35777	0.4353
17686	NUDT8	1.82976	0.549701	2.03066	-1.8613	-2.08722	-1.40507	-0.394717	-0.951514	-0.893004	-1.20651	-0.4169	-0.478279	0.120322	0.027802	-0.409346
43963	ABAT	1.82445	0.549701	2.04872	-0.559682	-0.301618	-0.790933	-0.654302	0	-0.796265	-0.410169	1.18246	0.0404717	0.345966	0.853838	0.0893965
58681	SYK	1.82117	0.549701	1.9782	-0.264339	0.136979	-0.0555326	-0.972874	-0.549924	0.375903	0.960405	1.25903	1.21273	-0.249156	0.26283	0.413583
39995	SYK	1.81959	0.549701	2.10487	-0.223959	0.15739	-0.0483673	-0.885451	-0.52728	0.257511	0.951543	1.21841	1.22571	-0.182263	0.243083	0.455068
3707	ZBTB17	1.81835	0.549701	2.03985	-1.00693	-1.39656	-1.03333	-0.300475	-0.647496	0.140217	-0.141452	0.107837	-0.503428	0.12602	0.584722	0.757486
7497	SYK	1.81523	0.549701	1.9997	-0.248174	-0.0529519	-0.0700597	-0.650019	-0.344908	0.606015	0.948652	1.0694	1.17083	-0.0201465	0.544403	0.687694
48840	A_24_P358305	1.81227	0.549701	1.98985	-0.967757	-0.283522	-0.335027	-1.38558	-0.726968	-0.168999	0.461411	0.358243	0.105306	0	0.0752941	0.278664
55563	MORC4	1.80722	0.549701	2.07729	-0.273682	0.274693	-1.21577	0.14616	-0.433991	-0.210577	0.676328	0.568203	0	0.811611	0.924021	0.429312
37338	JUND	1.80666	0.549701	2.00809	-0.657842	-1.20619	-1.36802	-0.553284	-0.424193	0.975387	0	-0.547377	-0.438981	0.271956	1.22881	1.37139
46442	GNA13	1.8018	0.549701	2.02407	0	0.656443	-1.53182	0.169225	0.208254	-0.347523	0.419163	1.11442	-0.206317	0.725903	1.27262	0.925409
21554	TMEM170A	1.79415	0.549701	1.97868	-0.239628	0	-0.0873865	-0.666285	-0.255308	-0.332645	0.913018	0.573609	0.352314	0.773175	0.811589	0.0548611
61447	COPA	1.78643	0.549701	1.94449	0.175623	-0.14382	-1.14252	-0.507521	0	-0.000586678	0.63852	0.204662	-0.456036	1.03377	0.84066	1.14208
3574	FOXO1	1.78538	0.549701	1.96511	-0.556211	-0.444316	-1.7799	-0.659588	-0.471202	-0.142732	0	-0.0671013	-0.277477	0.456244	0.490854	0.36093
55769	OPA3	1.77711	0.549701	2.0827	-0.241978	-0.211356	-0.192737	-0.438023	-1.03	-0.428423	0.496939	0.996176	0.236764	0.46557	0.239241	0
24323	CRY2	1.76115	0.549701	2.01277	-0.215204	-0.432796	-0.800178	0.0414897	0	-0.123924	0.736759	0.533015	-0.741872	1.18754	0.843072	0.809983
272	BRP44L	1.76021	0.549701	2.02036	-0.30437	-0.379159	-0.631822	-0.529856	0.503298	-0.419668	0.467371	0.357478	-0.0156453	0.737612	0.774756	0.811336
60296	LOC728061	1.74601	0.549701	2.06521	0	0.738211	-0.796882	-1.66397	-0.783279	-1.04813	0.417946	1.21402	0.410192	-0.463405	-0.101606	-0.206824
56680	BANP	1.74432	0.549701	2.02065	-0.778648	-1.0239	0.0917345	-0.9502	-1.15179	-1.16015	0.0367009	-0.0422527	0.222998	0.0724989	0	-0.446926
47226	BRP44L	1.73716	0.549701	2.10565	-0.410185	-0.476379	-0.816729	-0.878672	-0.0119005	-0.157691	0.377841	0.207192	-0.275508	0.526437	0.548829	0.644046
18079	BAG4	1.73659	0.549701	1.94903	0.14424	-0.251753	-1.17422	0.132059	0.405384	-0.367193	0.502338	0.250193	0.256725	0.728293	1.34346	0.585061
62625	BRP44L	1.7359	0.549701	2.0205	-0.0926134	-0.0864099	-0.486037	-0.758731	-0.0833542	-0.0642907	0.584691	0.550524	0.0422276	0.741926	0.559528	0.72375
32678	LOC100506233	1.73442	0.549701	1.97988	-0.782477	-0.995436	-0.0529686	-1.10744	-0.548261	-0.717469	-0.01392	-0.434004	0.476511	0.400219	0	0.133846
8601	MPRIP	1.73228	0.549701	2.0505	0.037832	-0.11814	0	-0.763647	-0.166115	-1.36698	0.757189	0.673245	0.773579	-0.0659042	0.202591	0.0382911
20138	BTN2A2	1.72623	0.549701	2.00117	0.192925	-0.227296	-0.231637	-0.0563472	0.0556847	-1.1717	0.389782	0.947089	0.450249	0.696062	0.844492	-0.0402725
40127	NET1	1.71456	0.549701	2.05207	-0.570264	0.596119	-0.460243	-1.24789	-0.756502	-1.422	0	1.24145	-0.0136514	-0.439382	0.599273	-0.581433
11188	ARF4	1.71448	0.549701	2.11291	-0.19803	0.594008	-1.02252	-0.558084	-0.344609	-1.07591	0.181855	1.07617	0.00796325	0.352805	0.424721	0.0179437
47328	ENST00000331828	1.7087	0.549701	1.98744	-0.331346	-0.998812	-0.890392	-0.855485	-0.0864099	0.0280664	0.270447	-0.589099	-0.33772	0.52417	0.773584	0.861638
140	CENPN	1.70631	0.549701	1.98706	-0.696535	-0.207659	-0.787549	-1.26483	0.33579	-0.222782	0.601503	0.65273	0	-0.422682	0.898796	0.0513712
11956	MPRIP	1.70284	0.549701	1.97962	0.251766	0.0986204	0.824261	-0.018293	-0.532967	-0.51148	1.19511	1.16642	1.16049	0.432842	0.110625	0.654063
10793	LOC550643	1.69948	0.549701	2.0869	-0.74737	-0.596334	-0.443361	-1.0289	-0.473788	-0.840279	0.233847	0.299249	0	0.125618	0.0067804	-0.204968
34751	LOC374443	1.69934	0.549701	2.021	0.22767	0.0314465	-1.22606	-0.586371	0.14212	-0.51407	0.460111	0.73028	-0.388026	0.21428	0.9394	0.708555
60629	A_33_P3419735	1.68421	0.549701	1.95761	0	-0.0246417	-0.666033	-0.754216	-0.466316	-0.588312	1.21819	0.374603	-0.310485	0.20229	0.380997	0.14731
30147	BRP44L	1.68057	0.549701	2.00358	-0.540605	-0.662531	-1.07345	-0.609242	0	-0.48872	0.147549	0.0122208	-0.39997	0.629054	0.312992	0.417334
974	UBE2B	1.67958	0.549701	1.97964	-0.072111	-0.233477	-1.10788	-0.274488	0.307528	-0.0485617	0.652245	0.317695	0.136671	0.11023	0.90121	0.941545
13179	XLOC_004625	1.67799	0.549701	2.05359	-0.716438	-0.960044	-0.14044	0	-1.44929	-1.03681	-0.0667524	0.0487135	0.631467	0.633732	-0.352972	-0.71682
58897	C14orf135	1.67765	0.549701	2.01782	-0.411366	0.148605	-1.09397	0.201349	-0.0203373	-0.714644	0.28838	0.933735	-0.0586666	0.756345	0.28602	0.382463
9049	FRYL	1.67586	0.549701	1.96246	0.203559	0.223319	-0.927818	-0.15168	0	-0.260197	1.10876	0.691097	-0.0520078	0.0809831	1.05427	0.673524
6363	DNMT3A	1.66965	0.549701	1.94922	0.17989	-0.442039	-0.38103	-0.24792	0.273078	0.285417	0.97713	0.625846	0	0.90746	0.766711	0.827528
35220	UPF2	1.66613	0.549701	1.96387	-0.289705	-0.514756	-0.600292	0.19718	-0.18928	0.161565	0.436394	0.0841984	-0.330379	0.961462	1.02584	1.0062
386	FLJ42627	1.66583	0.549701	2.07299	0.531721	-0.695506	-0.50273	0.169502	0.843401	0.200071	1.24153	0	0.287792	0.515556	1.55666	1.36239
58378	C7orf40	1.66382	0.549701	2.11413	-0.394888	-0.617001	-0.483879	-0.600667	-0.665119	-0.0340424	0.564164	0.375741	0	0.0549301	0.209705	0.406869
12773	EIF2C4	1.66206	0.549701	2.08671	-0.0471503	0.254749	-0.657512	-0.280813	-0.0692815	-0.0744394	0.808656	0.55941	0.295877	0.421925	0.547447	0.890052
56415	PURB	1.66019	0.549701	2.01207	-0.511914	0.140217	-0.804727	-0.361221	-0.115546	0	0.616085	0.407163	-0.0255138	0.464583	0.640987	0.631585
42149	ADRB2	1.65822	0.549701	2.03538	-0.248971	0.312726	0.230233	-0.690023	-0.749961	-0.910648	0.535723	0.964255	0.986983	-0.105907	-0.349642	0.289759
8567	ITM2B	1.65132	0.549701	1.96432	-0.732185	-0.618892	-1.31141	-0.228579	0.232072	-0.740634	-0.225984	0.0973349	-0.760057	0.805908	0.6439	0.381
7260	SNN	1.65049	0.549701	2.04425	-0.0209975	0.517697	-0.47563	-0.285883	-0.27543	0.376004	1.02715	1.35797	0.294759	0.115929	0.575905	0.801439
47505	EMD	1.65027	0.549701	1.97331	-0.20402	-0.325412	-0.46042	-0.948693	-1.01964	-0.567522	0.379418	0.579582	-0.262905	0	-0.13985	0.25424
16251	STX7	1.64921	0.549701	2.1047	-0.731354	0.051629	-0.368543	-0.771029	-0.436506	-0.830479	0.181509	0.444006	0.39212	0.251745	0.118856	-0.143857
2127	CD79A	1.63831	0.549701	2.00055	-0.303365	-0.138152	-0.679847	-0.429444	-0.452911	-0.197533	0.179849	0.730317	0.286143	-0.125789	0.298919	0.702585
32937	A_33_P3281716	1.63706	0.549701	2.06239	-0.3468	-0.306526	-0.929964	-0.445932	-0.204265	-0.269334	0.566244	0	-0.303548	0.518174	0.539163	0.443795
55	MT1X	1.6243	0.549701	2.00339	-0.324527	-1.02345	-0.331776	-0.693197	0	-0.299461	0.192827	-0.177072	0.178338	0.261987	0.413904	0.656521
52611	ADRB2	1.60359	0.549701	2.0772	-0.164448	0.281909	0.231442	-0.821929	-0.76473	-0.814243	0.489547	0.761148	1.02752	-0.268054	-0.172219	0.197907
42870	DNMT3A	1.60255	0.549701	1.94017	0.136764	-0.72546	-0.491746	-0.246917	-0.121346	-0.0189435	0.375177	0	0.0981287	0.66677	0.784352	0.690126
28674	CORO1C	1.5922	0.549701	2.01625	0.0984177	0.265466	0.379222	-0.335442	-0.342805	-0.756071	0.922784	1.00301	0.834858	0.166141	0.628961	-0.220811
41026	AHCTF1	1.5799	0.549701	2.05681	-0.531451	-0.230372	-1.37876	-0.413135	-0.0637938	-0.179929	0	0.218277	-0.689157	0.191473	0.888249	0.552729
5759	C21orf33	1.55912	0.549701	2.06039	-0.332671	-0.138484	-0.125022	-0.637851	-0.570479	-0.824225	0.166645	0.788424	0.416676	0	0.00707869	-0.163184
57656	C21orf33	1.55157	0.549701	2.01927	-0.244954	-0.120217	-0.103925	-0.596301	-0.490549	-0.622222	0.24515	0.698218	0.473219	0.236135	-0.028541	0
20885	FTH1	1.54709	0.549701	2.03955	-0.355481	-0.35792	-0.561071	-0.473689	-0.39177	-0.295643	0.100411	0.214948	-0.0242616	0.304981	0.443809	0.301864
53886	DGKD	1.53589	0.549701	1.94656	-0.148453	-0.214114	-0.672591	-0.795281	-0.434831	-0.150154	0.401909	0.59802	0.164388	-0.19176	0	0.326452
52587	C21orf33	1.53318	0.549701	2.06033	-0.225728	-0.135585	-0.153413	-0.517317	-0.530049	-0.652215	0.172652	0.63035	0.417219	0.142394	0.122256	0
33539	A_33_P3212360	5.57718	1.09102	1.80356	-2.01793	-1.75047	-2.63583	1.7574	0	-2.69594	-2.04555	-1.98347	-1.29567	4.11295	4.7045	4.04169
52078	SPNS2	2.83209	1.09102	1.89889	-2.23529	-0.675147	-0.992506	-1.63682	-1.51651	-1.07791	-0.568649	2.75136	-1.71642	0	-0.252982	0.66371
28467	CRNDE	2.60541	1.09102	1.90668	1.7204	1.86203	-1.93428	-0.255037	0.734739	2.09661	3.1785	1.01795	0	1.95667	3.02092	3.33948
43724	CRNDE	2.43101	1.09102	1.8529	1.9245	2.00627	-1.36414	-0.172819	0.966809	2.28305	3.28004	1.30192	0	2.17843	3.12596	3.44665
55475	MYO5C	2.39843	1.09102	1.92643	0	0.0756091	-3.53495	0.213129	0.272107	0.123074	-0.0101615	0.869738	-0.520785	1.32088	1.52457	1.53729
58455	XLOC_l2_014850	2.33609	1.09102	1.88433	-0.374525	0.109244	-3.42629	-1.22717	-0.513026	-0.224326	0.0828025	1.0834	-0.423191	0.446708	0.289959	0.208786
2624	ADAP2	2.28623	1.09102	1.88205	-0.777253	-1.55438	-0.224786	-0.710918	-0.404632	0.866547	0.29747	1.17882	0.744349	0	1.30321	0.828542
41822	DQ786257	2.28301	1.09102	1.91672	-0.752505	0	-1.75684	-0.257298	-0.20179	0.218206	0.443242	0.913037	0.948598	-0.304456	1.34849	1.04649
12682	PUS10	2.27941	1.09102	1.92133	0.422562	-0.0107808	-0.117713	-0.930911	0.218441	-0.771318	1.15022	0.77077	1.20877	2.01711	1.09597	-0.300612
3630	CEP170	2.27938	1.09102	1.91019	-0.558997	0	-1.15541	0.14879	0.877855	-0.305647	-0.0319704	0.542229	-1.02847	1.89681	2.61761	2.14224
33744	HEATR1	2.26805	1.09102	1.88902	0	-0.460602	-3.12327	-0.470265	-0.695651	-0.856288	0.790097	0.100389	-0.118191	0.214702	0.547683	-0.0520527
8440	AUTS2	2.2657	1.09102	1.90816	0.281466	-1.05842	-0.385351	-1.05783	-0.462036	-1.06956	0.425923	-0.117998	-0.0976137	0.224269	1.62822	1.26524
44829	AUTS2	2.26413	1.09102	1.92441	0.25077	-1.12041	-0.456717	-0.860025	-0.420791	-1.0115	0.416085	-0.265739	-0.0922199	0.402193	1.67325	1.32149
52665	SORL1	2.23306	1.09102	1.7962	0.794138	-0.472204	0	-2.65308	-1.60222	-2.07047	1.02108	1.91104	1.12736	-2.37217	0.698093	-1.43512
37817	AK097991	2.21766	1.09102	1.87724	0	0.236958	-0.909058	-0.540309	-1.54686	-0.991395	0.36	0.920715	0.306606	0.227875	1.31958	0.0087838
28578	PRDM1	2.20506	1.09102	1.87866	-0.167816	0.194515	-0.397747	1.28974	1.4071	0.554163	0.842899	0.158527	1.9767	3.08788	1.8502	1.80868
22223	AUTS2	2.19477	1.09102	1.81015	0.184654	-1.06345	-0.435928	-0.98966	-0.365181	-1.05266	0.348379	-0.444821	-0.147061	0.3222	1.7771	1.2264
53389	HCG18	2.17641	1.09102	1.93017	-0.554855	-0.438865	0.440976	-0.240246	-0.401503	-0.208617	0.817114	0.713324	0.19239	0.691049	1.87	1.04471
21029	XLOC_012991	2.16513	1.09102	1.84631	-1.01446	-1.75318	-1.08746	-2.1598	-1.67641	0	0.321513	-0.56435	-0.464807	-0.114475	0.153256	-0.335725
50108	AKT3	2.16251	1.09102	1.84637	0.0596704	-0.235716	-2.50644	0.259353	0.24949	-0.731661	0.991884	0.619203	0.27973	0.879756	0.578912	0.421461
43007	HCG18	2.1523	1.09102	1.89937	-0.815809	-0.764323	0.290257	-0.082266	-0.460758	-0.287876	0.354982	0.582031	0	0.793133	1.75236	1.03201
42313	ASPH	2.14773	1.09102	1.80552	0	0.441739	-1.40208	-0.424675	-0.216274	-0.463933	1.5229	1.93206	1.07722	0.230923	0.0536874	-0.265124
1154	NBEAL1	2.13543	1.09102	1.78197	0.716677	-0.641743	-2.30473	0.362643	0.0368098	-0.139263	1.02471	0	0.48979	1.32798	1.29844	0.456614
58433	RPS6KA2	2.12887	1.09102	1.79534	-1.46074	-0.00372367	-0.78885	-0.062298	0	-0.295235	0.80573	1.29435	-0.0291375	1.64671	-0.263682	0.475722
16063	XLOC_014110	2.11123	1.09102	1.91654	-0.269202	-1.17884	-0.171519	-0.690578	-1.50347	-1.44662	0.555111	1.17532	-0.0084034	-0.102963	0	-0.410806
32089	NUP133	2.10612	1.09102	1.93503	-0.0762153	0.419222	-1.29222	-0.592785	-0.198624	-0.599269	1.29153	0	0.155181	0.518318	1.42778	0.71483
14702	SLC29A1	2.10562	1.09102	1.87965	0.334512	0.248652	-0.524881	-0.35012	0.661355	0	1.62844	1.02588	1.43062	1.45419	0.467422	0.808434
45567	INPP5A	2.10503	1.09102	1.75943	0	-0.738006	1.11226	-1.79286	-0.68608	-1.30765	1.17657	1.19745	0.717296	-0.222823	-0.22677	0.388975
37565	AMZ2P1	2.08673	1.09102	1.82643	-0.643346	-0.299275	-0.565502	0.123403	-1.1604	-0.965356	0.523961	0.158726	0	0.775868	1.47976	-0.081339
14446	ATAD3A	2.06845	1.09102	1.88798	-0.740109	-0.386382	-0.404419	-0.759821	-0.765964	-0.739236	0	1.93572	-0.141147	0.274561	0.68594	-0.259726
37106	JAK2	2.05679	1.09102	1.76802	-0.304656	0.504129	-1.98294	-0.707919	0.18548	-1.38834	0.0564981	0.737153	0.470154	0.536226	0.771846	-0.0237514
8630	HSPA6	2.0547	1.09102	1.83058	-1.96387	-0.273222	0.271748	-1.44203	-1.23484	0.0767536	-0.243523	1.50197	1.23456	0	-1.48776	0.662874
25140	NUPL1	2.04934	1.09102	1.92485	-1.04674	-0.11907	-2.49407	0	0.563785	-0.5319	0.140874	-0.358817	-1.13325	1.44694	1.28761	1.19958
28356	DNMT3A	2.04193	1.09102	1.78656	0.17489	-0.990672	-0.0993394	-0.506451	-1.08455	0	0.912273	1.3922	1.1193	0.118944	0.13554	-0.00479482
50513	SAMD8	2.02741	1.09102	1.8892	-0.253953	0.0339237	-1.99853	-0.314669	0.394258	0.224759	0.217454	0.652574	0.203196	1.28736	1.07515	0.767873
21507	PIGB	2.02381	1.09102	1.88885	0.204355	-0.000834653	-1.79467	0.0980759	-0.0851817	0.615123	1.09556	-0.0624384	-0.227051	0.88477	1.91777	1.53071
17202	SMC6	2.02153	1.09102	1.93343	-0.443354	0.334033	-2.05036	-0.986489	-0.600661	-0.8316	0.239941	0.571619	0.190866	-0.0316596	0.573635	-0.030134
33782	RPS6KA5	2.01983	1.09102	1.79079	-0.576071	0.84549	-1.87989	0	-0.0768586	-1.53621	0.907274	1.10161	0.103576	0.554198	0.100636	0.0945629
41421	FOXO3	2.01424	1.09102	1.83365	0.0434069	0	-2.59199	-0.799211	0.139703	-0.79817	0.693965	0.115136	-0.358631	0.44718	0.704115	0.453384
11001	JDP2	2.01316	1.09102	1.83119	0.0439796	-0.0740177	0.191576	-1.10542	-1.84696	-1.76756	0.292371	1.70408	0.603736	0	-1.32792	0.226086
11062	ZBTB47	2.01266	1.09102	1.89581	-0.842481	-0.534041	-1.37076	-0.80857	0.0904674	0	0.532399	1.36041	-0.238511	0.494133	0.293366	0.147418
13765	SMC6	2.0118	1.09102	1.93284	-0.514321	0.174145	-2.10455	-1.03374	-0.516642	-0.734624	0.127207	0.45022	0.138838	-0.0990194	0.588424	0.115509
34143	GMNN	2.01038	1.09102	1.81118	-0.411588	0	-1.9481	0.0800227	1.04585	0.502598	-0.0289653	0.0355137	0.192199	1.51831	1.94362	1.65292
18662	HCG18	2.00591	1.09102	1.89616	0	0.160969	0.787054	-0.395584	-0.223669	-0.126007	0.972059	1.03149	1.05744	0.147124	2.03978	0.980407
48685	CLEC2B	2.00368	1.09102	1.89835	-0.506592	-3.08509	-1.27035	-3.40617	-0.879344	0	0.629968	-3.10872	0.807481	-2.36103	0.220066	0.680616
13011	LOC100506342	1.99926	1.09102	1.93146	-0.720734	-1.61089	-0.321057	-0.101469	-0.524669	-1.82338	-0.183109	-0.0644324	0.432188	0	0.668363	0.0416072
58345	BCL2A1	1.98655	1.09102	1.92226	-1.44021	-1.23782	-0.0884575	-1.26568	-0.53103	-0.620512	-0.218475	-0.351317	-0.0173053	0.590243	0.905746	-0.150995
56114	SMC6	1.98114	1.09102	1.81678	-0.460155	0.351287	-2.13389	-0.79315	-0.430496	-0.693352	0.165042	0.514363	0.1724	0.134306	0.65656	0.115559
33625	EHBP1L1	1.97792	1.09102	1.8736	0.247833	-0.453768	-0.0317373	-0.275479	-0.757147	1.02503	1.19542	1.51531	0.637386	0.163569	0.860801	1.28614
17729	XLOC_l2_011102	1.97721	1.09102	1.90156	-0.992517	-1.32288	-1.82457	-0.500002	-0.270479	-0.947424	0.361219	-0.470837	0.294194	0	0.0579673	-0.199623
40512	CHKA	1.97191	1.09102	1.7646	0.372055	0	-1.03768	-1.65922	-1.07258	-1.67205	0.713384	1.69045	1.09095	-0.870716	-0.696154	-1.11983
55515	LOC100130458	1.96871	1.09102	1.81052	-1.00166	-0.538011	0.349778	-0.822136	-1.17772	-1.10162	0.603176	0.715849	1.67325	0.34101	-0.253745	-1.50741
55231	A_33_P3421515	1.9577	1.09102	1.89056	0.667383	0.939734	-1.7201	0.84529	0.863359	-0.560934	1.28251	1.11391	0.156565	1.34129	2.07019	0.885234
29013	SGTB	1.95187	1.09102	1.88869	-0.123431	0.00940399	-1.87692	0.790258	0.857723	-0.164176	0.733137	0	-0.473619	1.98418	1.40997	1.62835
19459	BANP	1.94878	1.09102	1.77311	-0.546272	-0.476582	0.0570065	-1.73169	-1.41777	-1.28975	0.220727	0.239398	-0.113112	-0.14815	0.453276	-0.281764
21872	CNFN	1.94488	1.09102	1.89572	-2.14374	-1.33991	-0.892277	-1.43022	-0.260077	-0.791032	-0.664431	0	-0.808622	0.0216579	-0.0228405	0.375069
56899	AMZ2	1.93963	1.09102	1.78069	-0.332598	0.160977	-0.579457	-0.450158	-1.21852	-0.793865	0.846202	0.214214	0.271019	0.367368	0.962847	-0.140579
16874	SMC6	1.93589	1.09102	1.80371	-0.553777	0.225128	-2.19239	-0.817187	-0.341089	-0.602823	0.181394	0.429089	0.0433355	0.00439009	0.688495	0.0891439
61953	SMC6	1.93031	1.09102	1.7789	-0.133453	0.696564	-1.70628	-0.933327	-0.42519	-0.58122	0.548048	0.810788	0.465415	0.113614	0.672235	0
57547	DDX26B	1.93027	1.09102	1.79534	-0.352316	0.326784	-1.20136	-0.306539	-0.482145	-0.692767	0.530579	0.506713	1.01675	0.381125	0.549286	0
18091	LOC730227	1.92548	1.09102	1.8089	-1.44874	-1.98524	-3.21874	-0.129952	-0.152921	-0.668108	-0.716474	-0.63482	-1.14476	0.459139	0.0160467	0.0884805
16169	BC041650	1.9153	1.09102	1.76025	-1.2714	-0.814843	0	-1.90823	-2.0406	0.00775265	-0.907248	0.782747	0.330665	-0.926705	-0.100241	0.41886
47706	ARID5A	1.90662	1.09102	1.88472	-1.19888	-1.51286	-2.3349	-0.0730163	-1.36524	-0.0872526	-0.39103	0.148355	-1.38847	0.158406	0.221993	0.264694
7421	LOC400499	1.9004	1.09102	1.77153	-0.361571	-0.722388	0.46787	-1.37238	-1.41577	-0.375904	0.680568	0.700733	0.290444	-0.465338	0.333685	0.237584
13753	A_24_P15502	1.89694	1.09102	1.80212	-0.724252	-1.04883	-0.651163	-1.59189	-0.283048	-0.729283	0	0.0578743	-0.615733	0.347137	0.278535	0.445762
61621	BG036557	1.89291	1.09102	1.82542	0.423107	0.720464	-1.66544	-0.695667	-0.609932	-0.770412	1.34125	0.554069	0.0907999	0.499728	0.34344	0.0964408
40682	LLGL2	1.88932	1.09102	1.91709	-0.714435	-0.999084	0	-0.584761	-0.153938	-0.998527	-0.132648	0.501763	0.259648	0.983512	0.291108	0.153083
37851	A_33_P3351524	1.88794	1.09102	1.85211	-0.702621	-1.33309	-1.27127	-0.235594	-0.580914	-0.735497	-0.60099	0.0361822	-0.179168	0	0.967528	0.418343
40106	LOC100505876	1.8822	1.09102	1.89759	-0.690249	-0.155905	-1.88733	-0.40392	0.400986	-0.622349	-0.0223693	0	-0.101484	0.710917	0.978581	0.5501
6712	PHF20L1	1.87408	1.09102	1.79956	-0.946551	-0.183699	-2.24016	-0.31943	-0.380233	-1.02863	0	0.35191	-0.342937	-0.26222	0.410186	0.181466
40939	GBP5	1.87106	1.09102	1.92827	-0.701636	-0.606363	-2.00221	-0.226026	-0.0787359	-0.564166	-0.235498	0	-0.118306	0.717921	0.392052	0.487835
17862	LOC100129104	1.8619	1.09102	1.86224	-1.57479	-1.2505	-1.37963	0.31308	-0.0769989	0	-0.669296	0.722182	-0.912446	0.753375	0.887199	0.630823
8005	KLHL2	1.86157	1.09102	1.7802	-0.897435	-0.430392	-1.63412	0.140009	0.105511	0	-0.413554	-0.551686	-0.687504	1.75872	1.30356	1.25316
21130	TAGLN	1.8578	1.09102	1.76081	-0.108665	0	-1.36287	-0.946687	-0.210913	1.66499	0.413639	1.08379	0.269067	-0.720036	1.38491	1.96604
13654	TAGLN	1.85426	1.09102	1.93125	-0.450175	-0.318336	-1.36204	-0.876306	-0.18404	1.46818	0.110753	0.839781	-0.0603249	-0.429884	1.38878	1.77321
62354	LOC100653021	1.85184	1.09102	1.88875	-0.272662	-0.573476	-1.04348	-0.491083	0.4472	-0.653576	0.170429	0.486079	-0.707377	1.31749	1.07392	0.40614
1845	SIPA1L1	1.84837	1.09102	1.80356	-1.02948	-1.52796	-0.645022	-0.301838	-0.443772	0.0980209	-0.192427	0.0558626	-0.843664	0.875757	0.466801	1.10515
59833	TPPP	1.84459	1.09102	1.78362	0.0306927	0.557655	-2.2123	0	1.06198	-0.236202	0.65233	0.84806	-0.252342	0.843636	1.51865	0.891279
8508	NOP58	1.83865	1.09102	1.9322	-0.1139	-0.189822	-0.943597	-0.1094	0.467046	-0.427847	0.387863	0.119672	-0.341498	1.02006	1.51913	1.24915
45835	FTHL17	1.83608	1.09102	1.82421	-0.182292	0.0123052	-0.655751	0	-0.341884	-0.0650249	0.63093	0.262255	0.00982758	1.33154	1.41513	0.377445
62622	MDM4	1.83209	1.09102	1.79493	0	0.669015	-1.36491	-1.34034	-0.93511	-0.72315	0.52411	0.625627	0.322724	-0.272077	0.0443294	0.301739
9653	KLF3	1.82911	1.09102	1.82126	-0.890679	-0.261821	-2.57462	0.446951	1.17906	0.884641	0.230407	-0.283856	-0.946432	1.23506	1.77008	2.00514
62822	POLM	1.82844	1.09102	1.88018	-0.375498	-0.70926	-0.742688	0	-0.732464	-0.386305	0.0979793	1.11656	0.0721231	0.585646	0.345347	0.0598213
54787	A_33_P3265935	1.82374	1.09102	1.88863	0.389212	-0.951873	-1.79446	0	-0.0297661	1.16348	0.760746	-0.119523	-0.42478	1.10232	1.3452	1.31401
19031	SYT11	1.82123	1.09102	1.80939	0.238408	0.372537	-1.1289	-0.459069	-0.268404	-0.500138	1.12153	1.14718	0.790552	0.083977	0.00702829	0.293629
35539	SERPINB8	1.81859	1.09102	1.85623	-1.04718	-0.371188	-0.260532	-0.622085	-0.291226	0.0333794	0.589819	0	0.105194	0.754409	0.378786	0.789899
18182	HES6	1.81612	1.09102	1.81735	-0.0504967	-0.15853	-0.154062	-1.10941	-0.488701	-0.0656792	1.17913	1.3889	0.49945	-0.097636	0.288472	-0.12004
1958	MDM4	1.8047	1.09102	1.75904	-0.126872	0.470174	-1.47964	-0.883864	-0.874028	-0.121542	0.490342	0.606673	0.348045	-0.116651	0.267058	0.499326
22415	VAMP3	1.80325	1.09102	1.85525	-0.649795	-0.713084	-0.467757	-1.38296	-0.600712	-0.570709	0.814159	-0.279754	-0.00289778	0.167076	0.0200249	0
20520	XLOC_006195	1.80161	1.09102	1.92737	-0.700596	-1.54788	-0.531094	-0.888292	-1.06201	-1.87955	-0.561027	-0.0264645	0.0458061	-0.102036	0	-0.869996
16141	XLOC_013968	1.79392	1.09102	1.92448	-1.13697	-1.12831	-1.63432	-0.447253	0.0593966	-0.220039	-0.589546	-0.330751	0	-0.108792	1.15766	0.422631
39000	PPP2R5B	1.79104	1.09102	1.91681	-0.371177	0.293699	-1.02608	-0.716828	-0.538412	-0.448432	0.901854	1.14049	0.483029	-0.373132	0.085338	0
34093	EHD4	1.79072	1.09102	1.80692	0.568053	-0.129173	0.0706086	-0.746241	-0.624157	-0.465847	0.898741	1.32842	1.49164	0.136776	0.13325	-0.272361
37225	CD63	1.7894	1.09102	1.92322	0.55036	0.285719	0.658167	-2.53017	-2.39383	-1.13785	1.82223	0.873731	1.06318	-1.14323	-1.3302	-0.816451
2323	LOC100128348	1.78587	1.09102	1.81629	-0.452248	-0.40964	0.0191915	-0.58184	0.630922	-0.0257073	0.728233	0.471116	-0.000250586	0.366665	1.18872	1.44595
13492	NPEPL1	1.78235	1.09102	1.84012	-0.56439	-0.509486	-0.407034	-1.04078	-1.00288	0.28302	0.667542	1.09937	-0.0259513	-0.264928	-0.319167	0.604259
47749	TTC3	1.7805	1.09102	1.81446	0	0.0464239	-1.12763	0.13241	0.134756	-0.0927325	0.39339	0.402397	0.170702	0.552377	1.66645	0.901602
43166	AF370399	1.77172	1.09102	1.80693	0.751646	-0.164554	-0.191293	-0.885986	-1.69771	-1.18145	0.685696	0.863692	0.929949	-0.321483	-0.330847	-0.245443
22174	SRA1	1.76882	1.09102	1.84901	-1.18928	-1.34986	-0.498923	-0.806338	-0.71046	-0.500524	0	-0.139111	-0.558363	0.0819134	0.350576	0.146331
21439	DNAJC1	1.7688	1.09102	1.8593	0	-0.361414	-0.511237	-0.18626	-0.144555	0.91515	1.1035	0.494089	0.52822	0.868463	0.86953	0.784509
36796	LOC100507062	1.76472	1.09102	1.83466	-0.307211	-0.175143	0	-0.682585	-0.71726	-0.718792	-0.133634	0.271797	1.10056	0.1403	0.836869	0.0997533
39434	BC104430	1.76267	1.09102	1.89739	0	-0.107517	0.789717	-1.10426	-1.41121	-1.45575	0.596955	0.766355	1.36832	-0.780779	0.201681	-0.534974
54925	MOB4	1.7626	1.09102	1.841	-0.33831	0	-0.511298	-0.493278	-0.224203	-0.000290618	0.54751	0.723325	-0.279057	1.14946	0.693905	0.503726
41404	INPP5F	1.76252	1.09102	1.8115	-0.384719	-0.370741	0.69374	-1.00769	-1.20801	-0.522056	0.689323	0.643822	0.816057	0.10228	0.112054	-0.257157
21559	ENST00000468879	1.76211	1.09102	1.79621	-1.61075	-1.01495	-0.0104242	-1.27475	-0.611705	-1.2989	-0.680653	-0.208961	0	-0.689228	0.429802	0.231395
12233	SYK	1.75944	1.09102	1.845	-0.293075	0	-0.1413	-0.590973	-0.461036	0.391161	0.88859	1.10875	1.15519	-0.115127	0.29104	0.467023
59916	CA11	1.75836	1.09102	1.88147	-0.606583	-0.984343	-1.91415	0	-0.108811	-0.0555867	-0.367921	0.179381	-0.612915	0.407252	1.05123	0.558895
26698	OR7E156P	1.75655	1.09102	1.92834	-0.262176	-0.579646	0.0569817	-1.17465	-0.650506	-0.854895	0.222181	0.297972	0.51347	0.393048	0.290636	-0.305727
42521	SLC9A9	1.75387	1.09102	1.88449	-0.0101399	-0.172219	-1.06113	-0.479353	-0.190747	-0.314104	0.913009	0.693559	0.525203	0.155	0.0885845	0.260183
56336	SYK	1.74986	1.09102	1.81538	-0.310297	0.0103865	-0.135383	-0.559007	-0.471958	0.393299	0.940701	1.08089	1.11194	-0.196082	0.335397	0.497641
20330	SESN1	1.73797	1.09102	1.81714	-0.505845	-0.378603	-0.228666	-0.597324	-0.69231	-0.680724	0.114132	1.18288	0.0662982	0	0.453913	-0.116261
15642	SUMF1	1.73354	1.09102	1.7648	-0.00632101	-0.00200468	-0.0995202	-1.22606	-0.414747	0	0.124676	1.07658	0.658583	0.308658	0.424457	0.420708
58784	WIPF1	1.73097	1.09102	1.85716	0.261438	0.615626	-1.06938	-0.735393	0.522007	-0.0252072	0.643558	1.18783	0	0.76189	0.922964	0.802324
59996	WWC3	1.72747	1.09102	1.78376	-0.121092	-0.944929	-0.717157	-0.337159	0	-1.29797	0.0379962	0.596065	0.138109	0.206927	0.599899	-0.265351
61298	FMNL3	1.72479	1.09102	1.8054	-0.396766	-0.872431	-0.72103	-0.745692	-0.407866	-0.33144	-0.0739019	0.592422	0.398457	0.0688553	0.307794	-0.050315
31169	XLOC_012288	1.72418	1.09102	1.86184	0.193685	-1.73886	-1.84401	-0.0141147	0.109751	-0.00837536	0.880244	-0.202844	-1.09815	0.59115	0.998647	0.244476
38547	ZNF295	1.72271	1.09102	1.92944	-1.14884	-0.361953	-2.60693	-0.21265	0	-0.800936	-0.483991	0.00780214	-1.27235	0.574437	0.415945	0.334906
41665	TK2	1.72135	1.09102	1.77255	-0.301653	-0.240304	-0.332981	0.367157	0	-0.563104	0.157409	1.25967	0.689782	0.704596	0.352792	0.466096
57242	LRRK1	1.7166	1.09102	1.89807	-0.602224	-0.681348	-0.723718	0.0387756	-0.105026	0.129187	0	0.542277	0.206009	0.641726	1.04201	0.300966
56596	RPN2	1.71563	1.09102	1.92201	-0.502423	-0.652471	-0.607766	0.632415	0.439756	0.587555	-0.278522	0.538613	0.0113878	1.17044	1.60239	1.52519
57802	TMEM66	1.70921	1.09102	1.8385	0.684593	0.898128	-0.360264	-1.05582	-0.355913	-0.76477	1.02146	1.17567	0.84484	-0.276619	0.399115	0.521443
28070	LARGE	1.70913	1.09102	1.91706	-0.548195	-0.861701	-0.597411	-0.521959	-1.19379	0	0.0246361	-0.208606	-0.0992505	0.0414005	0.312538	0.845801
257	PLCG2	1.70895	1.09102	1.87853	-0.13247	0.590697	0.488028	-1.34769	-0.65622	-1.37826	0.661603	0.920837	0.822483	-0.387276	0.185119	0
25174	SYK	1.70429	1.09102	1.84191	-0.307047	0.0141507	-0.17631	-0.706907	-0.45544	0.430804	0.869698	0.787876	1.07769	-0.197206	0.297841	0.578392
5588	DDX27	1.70205	1.09102	1.82345	0.36131	0.16733	-0.781295	-1.47191	-0.853153	-1.31216	0.346563	1.14526	-0.163587	-0.401327	0	-0.213133
32230	SYK	1.69694	1.09102	1.78551	-0.355808	-0.0401272	-0.213699	-0.667137	-0.410913	0.490525	0.901387	0.568606	1.07436	-0.146581	0.32315	0.659517
4184	TESC	1.69491	1.09102	1.80655	0.191758	0.759345	0	0.295704	-0.939036	0.509721	0.744683	1.605	1.12396	0.481811	0.393007	1.03631
44986	RNF149	1.68972	1.09102	1.82964	0.139782	0.566883	-0.777036	-0.852218	-0.679615	-1.08774	0.717135	0.733866	-0.196773	0.224559	0.159843	0.212122
60407	TMEM170A	1.6879	1.09102	1.84729	-0.265516	0	-0.111643	0.523241	-0.214741	-0.177876	1.02675	0.996623	0.428364	0.89354	0.776617	0.162945
56055	TSPAN31	1.68338	1.09102	1.90492	-0.654729	-0.333134	0	-0.599522	-0.360196	-0.15631	0.731801	0.140461	0.721554	0.294326	0.045854	0.470274
57124	UBE2E2	1.67998	1.09102	1.82869	0.125272	0	-1.12785	-0.596825	-0.539411	-0.0962567	0.709631	0.601504	0.388887	-0.108227	0.263944	0.399865
15508	LOC100506342	1.67997	1.09102	1.77557	-0.18564	0.265855	-1.32181	-1.09298	-0.121097	-0.566472	-0.0900582	0.698597	-0.187628	0.0799255	0.824735	0.142887
57851	SENP2	1.67916	1.09102	1.77724	-0.157056	-0.273161	-0.27178	-0.307685	-0.448438	-0.43763	0.283453	0.556206	-0.218472	0.672739	0.725259	0.571497
55642	BST2	1.6772	1.09102	1.77749	-0.458239	0.107789	0.661193	-3.60031	-3.38721	-3.57708	0.182073	1.04362	0.918734	-2.42112	-3.10436	-2.39648
45441	ENST00000399967	1.67107	1.09102	1.82045	0.107354	0.267944	-0.968751	-0.891531	-0.31281	-0.924244	0.925926	0.463474	-0.223493	0.480704	0.213131	-0.137133
43326	RFX5	1.67	1.09102	1.80559	-0.302142	-0.229078	0.137091	-0.213808	-0.192881	-0.591743	0	0.729343	0.470431	0.498525	1.15541	0.192825
54376	PHF19	1.66822	1.09102	1.80284	-0.591411	-0.710353	-0.596232	0.417943	-0.195381	-0.229849	0	0.115784	0.0499948	0.519597	0.832122	1.00706
29719	FHL1	1.66591	1.09102	1.81142	0.67961	0.700486	0	-0.0555102	0.202271	-0.250686	1.61477	1.62477	1.13165	0.238006	1.13047	-0.0456199
56853	CLIP1	1.66514	1.09102	1.88191	-0.244219	0	-1.20886	0.287827	1.05138	0.807196	0.359281	0.191336	-0.147883	0.982282	1.75092	1.97128
39291	ABI3	1.65926	1.09102	1.76447	-1.15885	-0.509381	0.231642	-1.63696	-0.803155	-1.25324	-0.741931	0.572769	0.822018	-0.787978	-0.611594	0
18777	DUSP8	1.65779	1.09102	1.86631	-0.290309	-0.431224	-1.04306	0.445958	-0.0387189	0.777255	0.39482	0.57673	-0.0226166	0.558413	0.903155	1.38497
62410	RNF149	1.655	1.09102	1.7809	0.314919	0.758432	-0.406754	-0.761556	-0.728858	-0.969268	0.959614	0.958062	-0.0414332	0.27696	0.200805	0.213903
42850	FAM100B	1.64968	1.09102	1.82527	-0.526721	-0.678897	-0.588732	-0.700541	-0.457539	-0.223581	-0.0300166	0.657024	-0.0091575	0.193368	0.259627	0.0862709
15891	LOC648987	1.64725	1.09102	1.93151	-0.106638	-0.585734	0.0291689	-0.630454	-0.262239	-0.479704	0.131204	0.491741	0.538443	0.150931	0.682842	0.289599
10153	XLOC_003406	1.64651	1.09102	1.85194	0.483942	-0.267648	-0.936336	0.301201	-0.196837	-1.10326	0.627536	0.684727	-0.329756	1.19257	0.906388	-0.483959
16749	RNF149	1.64373	1.09102	1.81855	0.285159	0.644646	-0.576585	-0.919576	-0.739255	-1.09344	0.810715	0.891526	0	0.0213868	0.00156902	0.177581
1679	TLR1	1.64363	1.09102	1.76182	-0.720657	0.117541	-0.501072	-0.269373	0	0.0246334	-0.132757	1.1353	-0.424804	0.899607	0.8438	0.631223
46493	FUBP1	1.64289	1.09102	1.8151	0.712928	0.429105	-1.11034	0	0.0159561	0.215639	0.916763	0.975159	0.113523	0.550534	0.861517	1.14321
38773	MYLIP	1.63929	1.09102	1.83602	0.0201324	-0.162054	-0.712864	-1.15605	-0.186067	0	0.454969	0.163321	0.155403	-0.23471	1.02743	0.515116
41796	PLK3	1.63624	1.09102	1.77376	-0.783768	-1.11574	-0.705713	-0.870871	-0.503466	0.387259	0.193495	0	0.273186	-0.350121	0.0116913	0.541768
61873	MAP1LC3B	1.63453	1.09102	1.8666	-0.125868	0	-0.927419	0.0441026	0.374081	0.299542	0.503633	0.433253	-0.491234	0.911615	1.65146	0.908955
30214	BRP44L	1.63356	1.09102	1.87077	-0.578685	-0.705668	-0.985025	-0.739625	0	-0.248614	0.128363	-0.0410414	-0.430093	0.542239	0.320798	0.470236
20786	MAP1LC3B	1.6324	1.09102	1.8283	-0.68225	-0.419718	-0.959934	-0.529919	0	-0.580366	0.19283	0.383246	-0.482606	0.682873	0.23839	0.0550267
48128	JUNB	1.63143	1.09102	1.81735	-0.0223504	-0.496258	-0.234565	-1.33469	-1.09118	0.0753079	0.831332	-0.282909	0.318057	-0.676151	0.158839	0.783915
47597	IQSEC1	1.63084	1.09102	1.78099	-0.232235	-0.853796	-0.812503	0.215352	-0.271227	0.216086	0.376967	0.353352	0.0555924	0.474085	0.654965	0.580401
13594	BRP44L	1.6296	1.09102	1.8135	-0.822764	-0.867998	-1.15515	-0.892506	0.0194549	-0.14773	0	0.0789975	-0.624756	0.309441	0.357265	0.239473
55521	EIF4A3	1.62642	1.09102	1.8442	-0.20264	0.192631	-0.69581	-0.0948247	-0.53199	-0.289453	0.632105	1.03944	0	0.0857772	0.593535	0.237262
43439	GNAS	1.62612	1.09102	1.78505	-0.0517576	0.0132014	-0.443802	-1.05804	-0.680752	-0.691387	0.851612	0.620147	-0.0610248	0.139798	0.182561	-0.437003
11968	PABPC4	1.62591	1.09102	1.9251	0.492472	0.571098	-0.313463	-0.0761312	-0.1202	-0.0728178	1.08806	1.2657	0.886218	0.27075	0.650287	0.527409
41792	SETBP1	1.62493	1.09102	1.83687	0	0.163979	-0.837044	-0.349878	-0.456539	-0.333289	0.819415	0.602703	0.444525	0.0383383	0.203265	0.281224
37814	FAM3C	1.62329	1.09102	1.85823	-0.458646	-0.28829	-0.355686	-0.245034	-0.141292	-0.24478	0.138168	0	0.0687919	0.673015	0.948669	0.631179
48677	ZCCHC6	1.62104	1.09102	1.79809	-0.561066	0.439931	-0.963068	-0.321258	0	-0.239492	-0.19505	0.615312	0.0191138	0.508157	0.873661	0.715391
4177	FLJ42627	1.61985	1.09102	1.91341	-0.0392775	-1.00026	-1.65428	0.174713	0.425594	0.748476	0.628262	-0.283391	-0.62996	0.694266	1.39939	1.02159
55058	BPTF	1.6193	1.09102	1.89021	-0.328854	-0.360062	-0.619952	0.311683	0.474381	0.306782	-0.141489	0.498908	-0.0680726	1.07968	1.49727	1.0899
43139	ANKRD37	1.61688	1.09102	1.93306	-0.569182	-0.530626	-0.485749	0.274759	-0.361184	-0.488379	0.137294	0.488034	0	1.16276	0.415772	-0.204933
19544	ABL1	1.61642	1.09102	1.79555	0.0173619	0.278499	-0.932561	-0.02978	-0.26473	0.344692	0.676339	0.823645	0.0424667	0.420467	0.94184	0.66553
15690	BRP44L	1.61533	1.09102	1.7795	-0.510238	-0.618128	-0.84149	-0.683401	0	-0.149718	0.126713	-0.0671609	-0.366094	0.684419	0.444407	0.525727
60999	OR7E37P	1.61129	1.09102	1.8105	-0.331127	-0.776625	-0.431306	-0.486487	-0.418187	-0.149537	0.00521756	0.261369	-0.0576616	0.572997	0.371693	0.382432
58332	ADRB2	1.60204	1.09102	1.86365	-0.246191	0.228021	0.344959	-0.841994	-0.586173	-0.887807	0.557016	0.815897	1.03259	-0.375261	-0.219029	0.279072
50215	ZCCHC6	1.59489	1.09102	1.92516	-0.582555	0.365791	-0.901957	-0.0323592	0.106472	-0.231814	-0.209242	0.74988	-0.159631	0.679495	0.950146	0.753652
50799	NSF	1.59438	1.09102	1.88481	0	-1.10335	-2.20442	-0.252621	0.0457057	0.740066	0.445993	-0.681522	-1.21551	0.756394	0.563062	1.39494
30636	EIF4E2	1.58787	1.09102	1.77735	-0.601038	-0.364632	-1.23922	-0.290319	-0.31878	0	-0.172691	0.0447788	-0.0250381	0.230164	0.270239	0.841088
3683	ZCCHC6	1.58306	1.09102	1.75959	-0.504576	0.376628	-1.05156	-0.165237	0.144921	-0.289782	-0.154568	0.5782	-0.0540559	0.594017	0.97675	0.546344
31295	C21orf33	1.57883	1.09102	1.86248	-0.334753	-0.237481	-0.177133	-0.44442	-0.467929	-0.92569	0.0768466	0.702344	0.354491	0.255198	-0.0754113	0.0522848
15974	JARID2	1.57803	1.09102	1.8237	-0.26034	-0.426219	-0.760633	-0.890652	-0.154703	-1.0287	0.578184	0.0757006	0	-0.100165	0.0143444	-0.140569
3779	MTSS1	1.57728	1.09102	1.79659	0.264224	-0.393847	-1.25013	0.109363	0.0587964	-0.264835	0.757185	0.048907	-0.0775055	0.522098	0.709129	0.508381
48114	TET2	1.57497	1.09102	1.93018	-0.329646	0.59	-1.70398	0	-0.135703	-0.950525	0.278796	0.929301	-0.859894	0.631242	0.407595	0.0150569
15566	ZCCHC6	1.57082	1.09102	1.76572	-0.358003	0.555981	-0.735902	-0.0307341	0.248872	-0.00180113	-0.0903325	0.873765	-0.0416472	0.731676	1.21169	0.902374
19201	ENST00000317656	1.56937	1.09102	1.87386	-0.435431	0	-0.492792	-0.371768	-0.445326	-1.22074	-0.0219579	0.828751	-0.0796327	0.179188	0.571848	-0.543158
43442	SAR1A	1.564	1.09102	1.86335	-0.0593208	-0.0173192	-0.950986	-0.327692	-0.497484	0	0.918567	0.688104	-0.22297	0.401148	-0.111939	0.345709
9468	GLUD1	1.55814	1.09102	1.7867	0.293871	0.0839571	-0.284799	-0.812242	-0.112465	-0.0449958	0.694045	0.748743	0.478984	0.28091	0.429809	0.329795
55150	ZBTB43	1.5578	1.09102	1.80814	0.558469	0.654989	-0.745142	-0.492087	-0.419116	0	1.11913	1.0441	0.274367	0.139747	0.439677	0.377179
58727	C21orf33	1.55629	1.09102	1.89972	-0.325472	-0.160735	-0.0730216	-0.353409	-0.386784	-0.548914	0.175933	0.85935	0.364809	0.377875	0.23145	-0.0290971
31366	OS9	1.55291	1.09102	1.7936	-0.201461	-0.516001	-0.711363	-0.201647	0.100766	0.246575	0.0722818	0.441942	0.0557377	0.176512	0.83857	0.941676
58178	IVD	1.55264	1.09102	1.85141	0.324479	0	-0.22811	-0.576776	-0.16525	-0.133917	0.933865	0.925229	0.681178	-0.108994	0.345179	0.252321
12933	PLEKHB2	1.54558	1.09102	1.77054	0.0960998	0.348062	-0.872759	-0.549092	-0.320868	-0.610009	0.88525	0.947283	0.17397	0.0321495	0	-0.178316
55085	C21orf33	1.54395	1.09102	1.93399	-0.167747	0.00343124	-0.0371467	-0.746412	-0.689703	-0.703137	0.317588	0.772488	0.512952	0.189414	-0.159728	-0.21366
48476	FLJ42627	1.53752	1.09102	1.8087	0.0675692	-1.06502	-0.743723	0.0213429	0.61199	0	0.711644	-0.576379	-0.293805	0.808623	0.983958	0.981728
4871	C21orf33	1.52284	1.09102	1.91806	-0.208219	-0.137422	-0.0227391	-0.0915942	-0.358457	-0.56486	0.19006	0.69187	0.53616	0.367124	0.298727	0.173338
8804	C21orf33	1.51393	1.09102	1.90658	-0.360942	-0.274543	-0.0653671	-0.510185	-0.456819	-0.704415	0.113363	0.546749	0.336643	0.161177	0.059603	0
44091	C21orf33	1.50029	1.09102	1.87845	-0.197554	-0.104426	-0.139102	-0.490414	-0.607824	-0.593915	0.159437	0.648886	0.431891	0.151455	-0.144781	0.131304
62946	ANKRD11	2.65754	2.02515	1.69536	0.612304	-0.0755966	-0.908407	0.1928	-2.87722	0.713695	1.58552	1.18553	0.063452	0.665937	1.38286	1.23481
17084	PDE4A	2.52302	2.02515	1.70352	-1.01949	-1.17739	-1.37883	-0.551519	-0.395162	-0.0364089	0.906993	0	-2.61576	1.6511	1.71019	1.7996
10429	LOC100506252	2.52137	2.02515	1.74008	-1.15542	-0.795289	-0.437526	-1.91325	-1.24352	-0.26922	-0.186282	0.320371	-1.15833	1.01625	1.13958	1.05942
50122	AF058072	2.49015	2.02515	1.74661	-0.794316	0.742206	-0.622183	-2.77774	-1.41194	-1.05893	0.32281	0.932549	3.04202	-1.29301	-0.900303	-0.129577
31462	DFNB31	2.44359	2.02515	1.72622	-0.940566	-0.0739371	-1.95016	-2.58529	-0.070809	-0.80435	0.951963	1.50649	0.150197	-0.0256932	-0.648516	-0.625517
15700	CDKN1C	2.4171	2.02515	1.72572	-0.167485	-0.710678	-3.43569	-0.703091	-0.804713	-0.647204	0.155366	0.190619	0.130714	0	0.753054	-0.0589687
6277	TFEC	2.35249	2.02515	1.69415	-0.499044	0.471378	-2.3619	0.510118	1.244	0.403427	0.939881	-0.249101	0.544194	2.0048	2.10234	1.831
36007	PHACTR2	2.23424	2.02515	1.73261	-0.283618	-0.340435	-3.00547	-0.310277	0.224383	-1.51344	0.0944798	0.0735886	-0.046605	0.434729	0.855072	0.3186
24605	XLOC_l2_015034	2.19694	2.02515	1.67244	-0.649883	-2.75032	-0.0624695	-1.07433	0.113101	-0.689513	-0.281619	0.132414	0.990294	0.246154	-0.0936465	0.705978
41248	RNF11	2.19274	2.02515	1.72927	-0.524462	0	-3.06688	0.336485	1.0273	0.360159	0.29189	-0.41494	-0.403678	1.57467	2.07796	1.80312
59375	ARMCX3	2.1284	2.02515	1.69327	0.133351	0.282312	-2.48569	-0.132497	-0.021507	-2.12264	0.401191	0.33765	-0.259623	0.574776	0.954064	0.183911
27661	LOC541471	2.04155	2.02515	1.75423	0.0540922	0.0721805	-0.45675	-2.01572	-0.163851	-1.16032	1.17292	0.537138	-0.487714	0.330066	1.3099	-0.354708
36256	JDP2	2.02946	2.02515	1.71205	0.120721	-0.0225401	0.434223	-1.11232	-1.73295	-1.72684	0.409998	1.82737	0.598848	0.217255	-1.34455	0.377971
53260	IQGAP2	2.01899	2.02515	1.70743	-1.05552	-0.643772	-2.49103	-0.513531	0.653803	-0.528083	0.167063	0	-0.0899604	0.296814	0.48559	0.644182
15370	TRAF3IP1	2.00643	2.02515	1.67857	0.383732	0.338902	-0.898079	-0.619058	-0.359935	-0.433262	0.312937	1.46228	1.52186	0.374197	0.865838	-0.0970415
6674	JDP2	1.99056	2.02515	1.71842	0.106648	-0.000651712	0.451321	-0.82161	-1.78347	-1.72122	0.342483	1.65828	0.621504	0.107462	-1.03375	0.49408
45672	JDP2	1.98016	2.02515	1.68694	0.188875	-0.0657222	0.347302	-1.09163	-1.85368	-1.88028	0.347044	1.32616	0.569385	0.0655083	-1.19855	0.449025
2731	JDP2	1.96823	2.02515	1.71254	0.114899	0.0802683	0.400257	-0.903191	-1.76937	-1.66004	0.30828	1.6336	0.632432	0	-1.01191	0.56181
25859	C1orf55	1.93712	2.02515	1.67141	0	0.347055	-2.12871	-0.778576	-0.455285	-0.780908	0.669446	0.576584	0.31033	0.205224	0.536659	-0.371196
4507	SMC6	1.92955	2.02515	1.72993	-0.3897	0.319262	-2.06446	-0.787097	-0.45546	-0.761735	0.242166	0.374334	0.2052	0	0.611833	0.116847
53329	LOC400958	1.91536	2.02515	1.71127	-1.7953	0.0640269	1.48369	-1.87648	-0.667183	-1.14043	-0.475304	1.54639	1.5721	0	-0.485026	-0.464169
46016	JDP2	1.90677	2.02515	1.69489	0.0512039	-0.0855885	0.35639	-1.05903	-1.77743	-1.72725	0.280761	1.4477	0.59097	0	-1.26444	0.290106
17421	BOLA2B	1.9042	2.02515	1.69973	-1.31219	-0.398417	0.134852	-1.1732	-0.607223	-0.344193	0.505245	0.807258	0.242686	0.00111613	0.694483	-0.376027
12670	ABCA5	1.90395	2.02515	1.70875	-1.02044	-0.584614	-1.03208	-2.2071	0.647659	-0.84425	0.0167215	-0.284289	0.806716	-0.480762	0.851812	-0.37707
18870	UPB1	1.88819	2.02515	1.69131	-0.634049	-0.480759	-0.102417	-1.09992	-0.882298	0	0.685778	0.725495	-0.544692	0.516291	0.0185843	0.901144
29100	JDP2	1.87188	2.02515	1.71111	0.140902	0	0.389429	-0.859108	-1.66605	-1.56365	0.366667	1.20352	0.687744	0.0976299	-0.99945	0.512319
39893	XLOC_013787	1.84693	2.02515	1.68082	-0.495169	-1.4616	-2.13626	-0.358537	-0.849911	-1.97184	-0.641042	-0.775074	-0.202785	0.422953	0	-0.766618
25880	PLEKHG2	1.84395	2.02515	1.75238	-0.836475	-1.44081	-0.552671	-0.507258	0	0.587501	-0.383425	0.312762	-0.546482	0.40282	1.3657	1.39569
6572	AMZ2	1.83144	2.02515	1.74609	-0.657001	0.0662865	0.0576037	-0.720014	-0.764554	-0.780617	0.157051	0.284231	0.849275	0.113781	1.26867	-0.233454
28932	KLHL29	1.78437	2.02515	1.6883	-0.637508	-1.67979	0.284158	-0.0219522	0.12516	-1.1718	0	-0.156761	0.0668666	0.760814	1.22395	0.0158751
8710	ENST00000446344	1.7767	2.02515	1.73651	0.136016	-0.940387	-2.67712	0	0.224129	0.0906701	0.518394	-0.35495	-0.872787	0.409696	1.41639	0.69178
37614	C11orf75	1.77589	2.02515	1.72412	-0.411956	0.271002	0.553238	-0.956831	0.217141	-0.660125	0.243372	1.61872	2.07733	0	0.207887	-0.163586
1124	GALNT10	1.77505	2.02515	1.71936	-0.401714	-0.542314	0.420507	-0.699096	0	-0.801822	0.605007	0.945196	0.282263	0.288414	0.496833	0.325013
22215	FUCA2	1.77499	2.02515	1.70991	-1.19555	-0.72357	-1.02832	-0.808017	0.173697	0	0.0827153	-0.58372	0.5461	0.326843	0.571424	0.441763
20784	AKNA	1.75983	2.02515	1.70295	-0.102473	-0.405919	-0.152842	-0.0960312	0	-0.634857	0.0253284	0.55401	-0.054281	1.07851	1.11481	0.782114
20177	NPEPL1	1.73965	2.02515	1.67197	-1.03179	-0.460279	-0.145026	-0.820591	-0.68943	0.434729	0.21785	1.18125	0.281527	-0.1528	0.0237553	0.528793
16268	AKT2	1.73445	2.02515	1.69594	-0.379033	-0.21807	-0.513596	-0.873357	-1.02958	0.289497	0.675846	0.0500202	0	0.0846614	0.636278	0.595933
16565	CDC42	1.73398	2.02515	1.70122	-0.303015	0.29454	-1.50872	-0.446766	-0.533892	0	0.556211	0.556877	0.194866	0.416874	0.300288	0.241569
54240	ZBTB43	1.73251	2.02515	1.74885	0.294519	0.404369	-0.289646	-1.22571	-1.33324	-0.331047	0.677621	1.14278	0.162053	0	0.24249	0.0514914
20435	CTSZ	1.73205	2.02515	1.6957	-0.508784	-0.575976	-1.01978	-1.46895	-0.0500349	-0.174677	0.453668	0.0087766	0.0741532	0.0620112	-0.0925063	0.450574
54769	NDNL2	1.73033	2.02515	1.70176	-0.666582	-0.575329	-0.0160626	-0.0963211	-0.439258	0.412239	0.0332068	0.263182	0.398485	0.780433	1.28885	0.60083
17482	ZNF395	1.72871	2.02515	1.69453	-0.934894	-0.965881	-1.56738	-0.532514	-0.770703	0.0603473	-0.613956	-0.407316	-0.852908	0.19014	1.06385	0.647353
32463	LOC100652950	1.72686	2.02515	1.69087	0	-0.954102	-2.08831	0.566029	-0.0120385	0.0432314	0.279364	-0.0262694	-0.74201	0.666851	1.36504	0.740747
14059	CCDC93	1.72641	2.02515	1.71002	0.221499	0.0242652	-1.75718	-0.783899	-0.448781	-0.44334	0.766034	0.0549999	-1.05349	0	1.12375	0.647899
22846	LOC100506342	1.72031	2.02515	1.67501	-0.00643987	0.531421	-1.2934	-1.30137	-0.21372	-0.482558	0.00437787	0.986948	-0.00357536	0.0856368	0.793973	0.0625764
23967	LOC647979	1.71963	2.02515	1.67112	-0.860374	0	-1.9776	-0.341693	0.0220355	-0.272485	-0.844484	0.589097	-0.298195	0.544661	0.762504	0.508891
51526	C16orf57	1.71872	2.02515	1.67574	-0.0339916	-0.264274	0.0862133	-0.125821	0.385882	-0.239881	-0.00551088	1.04248	0.838951	0.932698	0.657414	1.03008
55342	GABPB1	1.71456	2.02515	1.69759	-1.20804	0.00599308	-2.08056	0	-0.406967	-0.249066	0.171496	0.00407863	-0.950163	1.03827	0.325429	0.139283
47057	MASTL	1.7036	2.02515	1.74291	0	0.83261	-0.910594	-0.129715	-0.870509	-0.854434	1.03229	0.853191	0.267475	0.439585	0.377472	-0.29114
48682	RNF149	1.69488	2.02515	1.73286	0.2585	0.692407	-0.536274	-1.15279	-0.708104	-1.15196	0.871426	0.814605	-0.0241112	0.141058	0	0.165925
36907	ZDHHC8	1.69453	2.02515	1.70886	-0.505467	-0.290129	-0.832495	-0.104393	0	0.253331	0.0683692	1.40839	-0.112605	0.641122	0.388699	0.692164
61909	CHRAC1	1.69311	2.02515	1.68114	0.158696	-0.25354	0.204287	-1.04864	-0.24137	-0.266016	1.03988	0.994424	0.521117	0.365255	0	0.190771
62303	LOC100652777	1.68977	2.02515	1.73594	-0.236668	-1.08251	-0.0165433	-0.518102	-0.197081	-0.986436	0.891252	0	-0.0117859	0.106254	0.331992	0.185885
51022	EIF4E	1.68698	2.02515	1.69096	0	0.209988	-0.181746	-0.331107	-0.0169249	-0.0789915	0.835188	0.755907	-0.277279	0.969153	0.901797	0.943097
31989	IL2RG	1.6827	2.02515	1.71526	0.0800125	0.610901	-0.204841	-0.988287	-0.35986	-1.13329	0.550277	0.898803	0.759879	0.59129	0.22416	-0.515083
54331	TLR1	1.67914	2.02515	1.69199	-0.82147	0.0635411	-0.575983	-0.0632349	0.322018	0.396722	-0.242365	1.16871	-0.504525	1.34709	1.14245	0.896577
12190	CXorf40B	1.67612	2.02515	1.70529	-0.579107	-0.87028	-0.0493874	-0.537603	-0.58581	0.0732525	0.264372	0.0632824	0.345899	-0.439543	0.849057	0.838732
49715	XLOC_l2_011911	1.66603	2.02515	1.71902	0.97549	-0.281537	-1.08385	-0.119096	0.0992097	-1.26525	1.05638	0.969271	-0.537571	1.05175	0.931549	-0.727911
57018	RNF149	1.6606	2.02515	1.74867	0.227652	0.67699	-0.571268	-0.952537	-0.677304	-1.17091	0.860313	0.831057	-0.0456196	0.114225	0	0.162881
32364	IVD	1.65818	2.02515	1.75556	-0.0634534	-0.247822	0	-0.319799	-0.302533	-0.165985	0.191869	1.10453	0.8165	0.229617	0.700026	0.235452
54098	TXNDC15	1.64839	2.02515	1.73088	0.0516739	0.334243	0.150606	-0.23559	-0.508061	-0.893342	1.16397	0.660345	0.240124	0.725998	0.435434	0
41636	SETBP1	1.64481	2.02515	1.69921	-0.0784062	0.257978	-0.820599	-0.404089	0.17317	-0.0989898	0.780506	0.192718	0.376334	0.416403	0.797852	0.772784
25738	GMFB	1.64421	2.02515	1.7121	-0.612663	-0.00972485	-1.52018	0.623885	0.768049	0.478818	-0.137172	-0.0140249	-0.559875	1.76516	1.69505	1.28342
9424	A23747	1.64293	2.02515	1.72846	-1.42003	-1.60913	-0.880675	-0.91605	-0.659218	-0.683791	-0.54527	-0.401568	-0.809169	0.0862033	-0.179899	-0.0215597
13014	BRP44L	1.63765	2.02515	1.74748	-1.26002	-1.39454	-1.2731	-0.211389	0.126974	0.431329	-0.290283	-0.344548	-1.20272	0.746587	0.937895	0.842098
27672	ZCCHC6	1.63516	2.02515	1.67852	-0.516057	0.446802	-1.06086	-0.110184	0.0698043	-0.306401	-0.208356	0.516167	0.0866475	0.739901	1.10341	0.541939
5080	KIAA0913	1.63439	2.02515	1.68123	0.0721204	-0.0509625	-0.0348105	-1.5137	-1.43645	-1.55778	0.947229	1.0562	0.582236	-1.17796	-1.30541	-0.371346
4864	RNF149	1.63053	2.02515	1.67295	0.283075	0.658135	-0.542976	-0.870835	-0.53045	-0.997342	0.830084	0.7564	0	0.236222	0.140746	0.268218
26057	C7orf53	1.63019	2.02515	1.7315	-0.477869	-0.0228643	-0.776984	-0.322689	0.180158	-0.239318	0.494686	0.874594	-0.822119	0.621445	0.803304	0.598758
6989	CDS2	1.62886	2.02515	1.70142	0.433182	0.286854	-0.967813	-0.955443	-0.320649	-0.371028	1.05567	0.534709	0.256301	0.176453	0	0.305148
33602	RNF149	1.62591	2.02515	1.70156	0.338418	0.706806	-0.52231	-0.871747	-0.648878	-1.04701	0.883086	0.837548	0	0.0123814	0.165295	0.264434
49395	LOC648987	1.62559	2.02515	1.70042	-0.0623118	-0.530557	0	0.0177067	-0.23894	-0.257728	0.273158	0.557827	0.578559	0.4123	1.06942	0.2427
11394	ZNF37A	1.62493	2.02515	1.7083	-0.380761	-0.0890236	-0.242387	-0.274093	-0.728578	-1.1983	0.598353	-0.00424862	0.221184	0.374046	0.0997809	0
19220	BSG	1.61481	2.02515	1.6869	-0.282233	-0.326906	-1.11861	-0.550227	0	0.0477721	0.188731	0.571484	0.244178	-0.0804391	0.258888	0.735123
35075	MT1A	1.60983	2.02515	1.758	-0.880612	-1.33264	-0.701238	-0.258011	0	-0.1282	-0.420929	-0.602104	-0.356243	1.01899	0.44975	0.731301
3873	LOC100507904	1.60575	2.02515	1.70477	-0.697503	-0.268226	-0.446418	-0.424028	0.352348	-0.623049	0.188487	0.594954	-0.0836248	0.713999	0.479867	0.0989154
23685	A_32_P2103	1.60319	2.02515	1.67711	-0.463247	-0.0765479	-1.38209	-0.149697	-0.181521	0.0591748	0.169591	0	-0.324969	0.972274	0.528339	0.546511
25470	HLA-DQA2	1.59922	2.02515	1.7131	0.226918	-0.242459	-1.07846	0.605179	-1.57886	-1.86099	0.5648	0.38753	-0.650259	1.34924	-1.0035	-0.512298
28889	QSOX2	1.59708	2.02515	1.68986	0.506116	0	-0.171507	-1.02628	-1.13912	-0.608993	0.980231	1.0369	0.0958937	-0.469365	0.0832344	-0.114085
47831	SLC17A9	1.59473	2.02515	1.71369	-0.380151	-0.468631	-0.0608632	-0.798573	-0.465648	-0.649298	-0.0519843	0.702811	0.3059	0.23347	0.0265355	0
57127	ASAP1-IT1	1.58949	2.02515	1.67919	-0.166237	0.419036	-0.780555	0	-0.569266	-0.328258	0.0686624	1.26023	0.105254	0.630849	0.587082	-0.0659715
39829	LOC643837	1.5877	2.02515	1.67205	0.0213328	0.739291	-1.30161	-0.527011	-0.41421	-0.736639	1.17667	0.871194	-0.432762	0.333247	0	-0.165583
39997	SCAF11	1.57744	2.02515	1.71151	-0.809032	-0.623797	-1.93141	-0.579795	-0.344857	-0.805094	-0.547896	-0.250998	-1.29286	0.486551	0.232436	0.224298
57994	ZCCHC6	1.57516	2.02515	1.6854	-0.441138	0.443515	-0.924454	-0.0066574	0.041909	-0.121935	-0.180027	0.682693	-0.0532062	0.604068	1.07796	0.792771
44315	HNRNPA3	1.56155	2.02515	1.74238	0.0688722	0	-0.833237	-0.611054	0.0438402	0.288992	0.49201	0.514563	-0.145057	0.57001	0.72714	0.656592
46068	NPHP4	1.55956	2.02515	1.73022	-0.415212	-0.406413	-0.469225	0	0.279903	0.170829	0.604588	0.550223	-0.1919	0.678238	0.757421	0.608124
47584	NCSTN	1.55725	2.02515	1.73613	-0.777594	-0.828244	-1.79166	0.397328	0.119255	0	-0.511119	0.291056	-1.11132	0.821336	0.730354	0.732796
3609	LAPTM5	1.54424	2.02515	1.69041	0.402658	0.653016	-0.112777	-0.710298	-0.599715	-0.520016	0.743586	1.28538	1.08032	-0.266107	0.0310834	0
47334	DBNL	1.54058	2.02515	1.69649	-0.0505274	-0.253796	-0.571037	-0.0779927	-0.793319	-0.42629	0.342257	0.243979	0	0.244065	0.24924	0.488333
54415	KLF9	1.52385	2.02515	1.68606	-0.557647	-0.774741	-1.21675	0	0.888764	-0.0302363	-0.343636	-0.117714	-0.703363	1.00755	1.36235	0.750503
62520	HLA-DRB3	1.52162	2.02515	1.74261	0.366441	0.00560458	-0.383181	0.25354	-0.512374	1.21811	1.02791	0.472622	0	1.21209	0.287447	1.58172

## Sheet: Lower expression in atMBCs
UNIQID	NAME	Fold Change	1 / Fold Change	q-value(%)	Score(d)	1mbc#1	1mbc#2	1mbc#3	1mbc#4	1mbc#5	1mbc#6	2atG#1	2atG#2	2atG#3	2atG#4	2atG#5	2atG#6
4392	CD27	0.0592218	16.8857	0	-7.50786	3.4157	3.42632	4.71206	4.97932	4.21726	4.35298	-0.0737318	-0.0530523	1.01929	-0.391256	0.136033	0
41095	TCF7	0.100767	9.92385	0	-7.54477	3.13897	2.97145	3.12026	3.55238	2.85497	3.56105	0.344756	0.141821	0	-0.0987454	-1.07152	0.0173581
25164	TCF7	0.101765	9.82658	0	-8.23334	3.15499	3.05379	3.12704	3.64806	3.03467	3.62931	0.369082	-0.00526448	0	0.0304464	-0.737303	0.210759
24220	TCF7	0.104865	9.53611	0	-8.04701	3.14457	2.9642	3.12159	3.60622	3.00756	3.4732	0.297326	0.114469	0	-0.0880618	-0.670461	0.143663
46641	TCF7	0.106455	9.39368	0	-7.64857	3.18197	2.96789	3.15097	3.47148	2.87479	3.57835	0.319581	0.339324	0	-0.0636578	-0.845808	0.0858736
15957	TCF7	0.107588	9.29469	0	-7.44335	3.20978	2.99295	3.06942	3.41703	2.88535	3.42047	0.421517	0.308823	0	-0.128399	-0.953868	0.0484762
48341	TCF7	0.110354	9.06178	0	-7.49638	3.17366	3.1009	3.16025	3.57316	2.76393	3.47797	0.515049	0.428963	-0.00362959	0	-0.856296	0.0870076
10587	TCF7	0.111009	9.0083	0	-7.33627	3.04338	2.78483	3.02473	3.43235	2.81984	3.34279	0.321794	0.131361	0	-0.14031	-0.935169	0.0427068
53172	TCF7	0.111352	8.98056	0	-7.28359	3.13206	3.0303	3.03541	3.65554	2.97571	3.68278	0.362291	0.4754	0	0.1506	-0.754572	0.277252
48647	TCF7	0.11157	8.963	0	-7.38418	3.03977	2.8954	3.03505	3.47624	2.78077	3.40073	0.344891	0.271415	-0.104624	0	-0.96649	0.098887
23949	TCF7	0.113467	8.81315	0	-7.08182	3.13906	2.98026	3.12825	3.32366	2.83051	3.45587	0.391087	0.523013	0	-0.0881245	-0.952206	0.145897
38494	VPREB3	0.121214	8.24991	0	-6.20797	1.00102	1.05197	1.59277	1.51739	0.981271	0.438549	-2.10217	-0.94153	-1.20666	-1.76024	-2.67829	-2.99441
53310	BTNL9	0.137475	7.27406	0	-4.90703	5.20947	4.94046	4.88535	4.75443	3.47652	3.11135	1.7839	3.00693	3.19283	1.49031	0	-0.272955
27823	VPREB3	0.138022	7.24523	0	-6.05903	1.12424	1.53424	1.92812	1.3942	1.43334	0.310111	-1.72503	-0.61642	-0.793009	-1.16458	-2.3318	-2.78711
51372	CR2	0.148719	6.72409	0	-4.02287	0.96741	0.864131	0.196799	0.490747	0.848341	-0.524382	-2.10954	-1.94694	-0.724356	-2.22492	-3.3887	-3.25853
55854	BAIAP3	0.185005	5.40527	0	-4.72893	2.4295	1.99855	2.97665	3.75093	3.12725	4.68121	0.796572	0	0.557488	1.485	-0.373009	1.89183
2330	XLOC_011350	0.191539	5.22087	0	-5.35221	1.57249	1.60104	3.12156	1.25597	0.733553	0.879283	-0.743247	-0.168735	-0.128224	-1.17601	-1.55521	-1.37042
54314	HOMER3	0.193703	5.16254	0	-3.8988	2.94687	2.10635	2.95486	3.32577	2.71308	2.23958	1.2444	0	0.482282	0.993476	-1.30211	0.659959
22881	FBXL16	0.196689	5.08416	0	-4.36195	2.34576	2.1039	2.8449	2.88255	4.01477	2.74848	-0.442361	0.680777	0.28204	0	1.06762	1.27622
16466	TGFBI	0.201275	4.96832	0	-3.69711	0.677709	0.664606	2.52591	6.33237	3.1145	1.87079	-0.254144	-1.20217	0.146552	3.27362	-0.43962	-0.214912
28550	HOMER3	0.203809	4.90655	0	-3.39283	3.1125	2.44207	3.19217	2.60831	2.7132	1.86022	1.57118	0.153315	0.735502	0.980295	-1.564	0.283917
5338	IL23A	0.206009	4.85416	0	-4.46519	1.97393	1.47422	2.05644	2.4832	1.42596	0.986686	-0.499025	0	-0.112356	-0.0565228	-1.85273	-0.754252
53741	XLOC_000268	0.214106	4.67058	0	-4.81948	2.49141	1.45531	1.81694	2.97566	2.26224	1.9556	0.444458	-1.30907	0.275976	1.22612	-0.475358	-0.54657
50569	PTAFR	0.221854	4.50747	0	-5.19241	2.57908	1.5318	2.62128	1.53377	1.04687	0.878279	0.282164	-0.334682	0.460659	-1.29958	-1.21328	-0.738099
11564	XLOC_l2_012847	0.222787	4.48859	0	-3.49082	1.84577	0.88501	3.70894	1.75094	0.46695	0.671412	0.563583	-1.22647	-0.174509	-0.53082	-1.27309	-1.02724
11028	FAM159A	0.226035	4.4241	0	-3.96528	0.246201	0	1.31123	1.2224	0.304826	1.06079	-1.04308	-1.26486	-1.29175	-1.20726	-2.7051	-1.21481
12313	FGD6	0.226768	4.40979	0	-4.45642	2.60033	2.10549	2.02376	3.12068	3.28958	2.84564	-0.137512	0	0.623179	0.439883	0.91362	1.30207
22518	LMO2	0.228208	4.38197	0	-3.95552	1.70356	1.87368	3.45001	1.76299	2.07564	0.710165	0	0.217193	1.23384	-0.438832	-1.38513	-0.840515
20103	LMO2	0.229186	4.36327	0	-3.78642	1.74323	1.89371	3.4029	1.85373	2.27939	0.704934	0	0.0609223	1.37221	-0.355288	-1.29532	-0.6571
17790	LMO2	0.229203	4.36294	0	-3.78792	1.67294	1.82209	3.35877	1.83882	2.32411	0.773355	-0.00753165	0.153557	1.2478	-0.35641	-1.26262	-0.736508
12856	LMO2	0.230618	4.33617	0	-3.95463	1.72785	1.93784	3.46482	1.82527	2.22515	0.733785	0	0.200763	1.27276	-0.350697	-1.19674	-0.709906
48481	LMO2	0.231601	4.31778	0	-4.00419	1.7014	1.7949	3.3465	1.82691	2.14291	0.795321	0	0.108528	1.30824	-0.391836	-1.27162	-0.807101
23980	LMO2	0.231648	4.31689	0	-3.77872	1.56944	1.78264	3.40592	1.78704	1.972	0.655156	0	0.216948	1.2056	-0.569169	-1.49673	-0.844402
4484	LMO2	0.235945	4.23827	0	-3.72295	1.6979	1.81693	3.3864	1.93213	2.08812	0.634931	0	0.399586	1.20531	-0.469837	-1.31162	-0.767895
59344	LMO2	0.237263	4.21474	0	-3.78323	1.81729	1.95443	3.47482	1.77394	2.03432	0.696449	0.199963	0.445283	1.36699	-0.515492	-1.38326	-0.814897
53323	LMO2	0.237472	4.21102	0	-3.59988	1.61503	1.82644	3.33496	1.89714	2.30521	0.751468	0	0.431323	1.13895	-0.315221	-1.23872	-0.731112
34277	LMO2	0.237907	4.20333	0	-3.55356	1.74414	1.94342	3.51646	1.83239	2.15387	0.496382	0.0404482	0.506989	1.33348	-0.51283	-1.35208	-0.758548
61398	CASK	0.240909	4.15095	0	-3.20297	1.15098	0.232499	1.56868	1.06232	0.374581	0.685143	-1.12868	0	-0.459277	-1.57749	-1.76443	-2.31657
24522	AK8	0.244093	4.09679	0	-4.13314	2.42881	1.35253	1.24583	2.80151	2.38744	1.94056	0.0211107	0.00224156	0.0155835	0.152321	0	-0.241562
37719	VSIG1	0.245643	4.07095	0	-4.18829	2.57691	1.84553	2.48908	2.86006	2.77067	1.73143	-0.0773285	0.629408	0.844435	0.348355	0.376638	0
52727	C12orf75	0.246014	4.06481	0	-4.36957	1.09881	0.759117	1.68704	2.5441	2.15631	2.32375	-0.404833	-0.750731	-0.0662975	0.168348	-0.654367	0.137889
42058	CCDC167	0.246503	4.05675	0	-3.92681	0.226544	0.438353	2.09763	1.11882	0.999869	0.747264	-1.21009	-0.854037	0.142354	-0.959742	-2.11042	-1.50153
43019	CDCA7	0.250955	3.98477	0	-3.93874	1.15548	2.16017	1.98986	1.73226	2.52385	1.51072	-0.202368	0.258908	0.338711	0	-0.637688	-0.652207
30900	LCK	0.25167	3.97345	0	-5.37189	1.91348	1.7801	2.36323	2.30068	1.52513	1.57643	-0.373511	-0.385563	0.70524	0.115923	-0.545408	0
5099	PRDM8	0.252613	3.95862	0	-3.96099	1.32134	0.545948	2.2533	1.83923	1.69441	0.941763	0	-1.24785	0.0431622	-0.20247	-1.35675	-0.550077
28122	CD24	0.254247	3.93319	0	-3.38554	2.07716	2.10216	1.74955	1.91873	2.32281	1.2515	0.266459	-0.912198	0.954437	0.159381	-0.497353	-0.403025
20940	MAPK11	0.259955	3.84681	0	-3.78596	1.38073	0.47956	1.59041	1.52555	0.88733	0.818879	0.000374821	-1.06688	-0.623529	0.178203	-2.12939	-1.3383
24713	MARCKSL1	0.260687	3.83602	0	-4.36828	1.69839	1.05336	1.83572	2.72042	1.32082	1.97783	0.065829	-0.828151	0.18094	-0.015965	-0.145781	-0.287996
46918	CCDC167	0.261747	3.82048	0	-3.23333	0.0304314	0.320076	1.86736	1.00725	0.954716	0.428497	-1.29777	-0.481167	0	-0.842946	-2.25283	-2.11947
51053	LCK	0.262036	3.81627	0	-5.35132	1.51571	1.44187	1.98163	1.86926	1.22495	1.4108	-0.689191	-0.340437	0.386691	0	-1.09623	-0.40959
21458	PPARGC1B	0.264887	3.7752	0	-3.23911	1.7973	2.07451	3.21802	1.71308	2.11436	1.46247	-0.463595	1.63454	1.07	0	-0.866423	-0.494086
44729	LCK	0.266028	3.759	0	-5.71181	1.87857	1.92755	2.38993	2.06217	1.40068	1.54655	-0.203603	-0.194005	0.79391	0	-0.401098	-0.251835
15258	SELL	0.27252	3.66945	0	-3.68649	1.51864	1.56788	1.14234	1.05672	1.05749	0.582857	-0.536213	-0.00493107	0.402137	-1.00978	-1.41748	-1.7612
36544	LCK	0.273578	3.65527	0	-5.24313	1.85124	1.75538	2.2637	2.07617	1.36846	1.58401	-0.342417	-0.205572	0.811356	0.171397	-0.658856	-0.0968043
25411	KLHL14	0.273702	3.65361	0	-3.87603	0.575412	1.57164	1.53088	1.58589	1.17695	1.31776	-0.456837	-0.0289914	0	-0.644015	-1.35932	-0.96822
54225	SH2D3A	0.2739	3.65096	0	-4.25608	1.59468	0.526298	1.58544	1.55605	0.442869	1.51431	0.091559	-0.774507	-0.696813	-0.910894	-1.16518	-0.534183
3182	CD70	0.275438	3.63058	0	-3.33171	4.01957	2.64554	1.54558	1.50877	1.11104	-0.299158	2.78557	0.977103	-0.460088	0.0329011	-2.2046	-1.76073
13973	LCK	0.276051	3.62251	0	-5.70766	1.79469	1.73041	2.29616	1.96948	1.1892	1.41142	-0.336105	-0.0135169	0.697397	0	-0.72654	-0.371812
31412	FAAH2	0.27627	3.61964	0	-3.69787	1.98154	2.002	2.51396	1.95475	1.04064	1.5019	0.0648753	0	0.637937	0.296393	-1.76397	0.624465
61172	LCK	0.27703	3.60972	0	-4.78714	1.92944	2.13984	2.47244	2.15821	1.25925	1.38458	-0.239828	0.108926	0.844672	-0.0308863	-0.499519	0.0490567
57941	LCK	0.278331	3.59284	0	-5.3649	1.67253	1.5675	2.02607	2.06612	1.34085	1.54597	-0.484239	-0.191108	0.455292	0.131741	-0.688022	-0.0753629
48210	CR2	0.281185	3.55638	0	-3.10536	1.16432	0.283779	0.1367	0.581984	0.239637	0	-1.93214	-1.34351	-0.350414	-1.29903	-1.75159	-1.89934
36229	LCK	0.283995	3.52119	0	-5.35092	1.76964	1.75132	2.10855	1.97893	1.25755	1.45813	-0.383198	-0.0447362	0.60708	0.0459054	-0.579118	-0.218179
5005	FAAH2	0.285069	3.50792	0	-3.38535	1.87896	1.92284	2.35419	1.74658	0.863104	1.26647	0	0.279276	0.584849	0.120063	-2.18996	0.374209
18688	LCK	0.287525	3.47796	0	-5.00848	1.82801	1.71298	2.23917	2.02347	1.47638	1.55056	-0.269794	0.201403	0.73044	0	-0.516442	-0.10448
4348	S1PR1	0.288786	3.46277	0	-3.62886	0.960398	1.45028	1.77646	1.30659	1.44901	1.94701	-0.163022	-0.152051	-0.246284	0.0813735	-1.27991	-0.10191
45668	FOLR2	0.290025	3.44797	0	-3.23376	0	0.051428	1.37157	1.04435	1.43491	1.18404	-1.41732	-0.780424	-1.14451	-0.42114	-1.38355	-0.48125
36120	FAAH2	0.294011	3.40123	0	-3.48955	1.70489	1.8647	2.33694	1.76765	0.778818	1.39115	0	0.360809	0.465559	0.209669	-2.14077	0.352533
11846	2014-03-02	0.294577	3.3947	0	-3.71181	1.98551	1.18903	3.47311	2.82042	1.35197	1.20142	0	-0.554021	0.86388	1.90185	-0.444847	-0.325098
16854	TBXAS1	0.294739	3.39283	0	-3.15887	2.56434	1.92116	1.09649	3.92813	2.30726	3.46664	1.11453	-1.31116	0	2.19056	0.946577	1.76856
39085	FAAH2	0.297062	3.3663	0	-3.41398	1.88503	2.01431	2.3658	2.0302	1.15478	1.44848	0	0.340237	0.571082	0.495911	-1.65818	0.642569
22004	FAAH2	0.297655	3.35959	0	-3.35201	1.88233	2.01027	2.25634	1.73314	0.788624	1.27422	0	0.468303	0.515139	0.19377	-2.12528	0.403273
13518	FAAH2	0.299034	3.3441	0	-3.40782	1.92729	2.07724	2.36937	1.9117	0.992117	1.35341	0	0.483085	0.58772	0.355815	-1.79471	0.549508
30819	LOC100506538	0.299089	3.34349	0	-3.51203	1.46045	1.46144	1.57995	1.47383	1.23841	1.36837	0.793137	-0.937998	0	-0.723103	-0.605905	-0.391796
27041	LCK	0.299383	3.3402	0	-4.65463	1.72725	1.52315	2.13	2.02146	1.2898	1.33173	-0.381471	0.117927	0.667095	0	-0.610164	-0.209607
20228	LOC100507006	0.300995	3.32232	0	-3.21878	1.4873	1.26588	0.640958	1.46829	1.86774	1.87896	-0.821491	-0.62583	0.0657914	0.20611	-0.624535	0.0159355
20319	C2orf88	0.301163	3.32046	0	-3.89549	1.26171	1.29099	3.09486	1.62865	1.88382	1.96171	0.369402	-0.516747	0.754103	0.0122384	0.114439	0
1231	FAAH2	0.305799	3.27012	0	-3.28597	1.85066	1.91646	2.29799	1.71788	0.781637	1.18452	0	0.236798	0.767796	0.0911661	-2.037	0.434326
39200	FAAH2	0.307218	3.25502	0	-3.24205	1.77374	2.00339	2.30318	1.77203	0.792629	1.23686	0	0.578272	0.532482	0.248425	-2.09909	0.405755
24282	FAAH2	0.307353	3.25359	0	-3.23023	1.94327	2.03206	2.46333	1.78812	0.759909	1.33954	0	0.690919	0.734131	0.244543	-2.08621	0.530662
58929	SMAGP	0.31158	3.20945	0	-3.35901	1.12809	0.947278	1.47743	2.0553	1.39988	1.96624	0.357269	-0.683861	0.0159527	0.442205	-1.2513	0
60496	FAAH2	0.315887	3.16569	0	-3.70739	1.79214	1.82585	2.35059	1.59155	0.585569	1.13832	0.0111209	0.35462	0.478342	0	-1.78363	0.24847
8800	PUS7	0.316669	3.15787	0	-3.29461	1.59102	1.39937	2.2025	1.44934	1.89284	1.27388	0.244188	-0.108913	1.01515	-0.328063	-0.967128	0
47837	LINC00426	0.319014	3.13466	0	-3.99876	1.70834	1.46462	1.77725	2.05019	1.58279	1.06249	-0.301437	0.266425	0	0.404715	-0.521553	-0.0923282
23207	VCL	0.321573	3.10972	0	-4.02293	0.508504	1.46862	1.8937	1.70042	1.48932	1.44139	-0.813552	-0.658588	0.0442711	0.308245	-0.459613	0.260487
14455	TRAF5	0.322694	3.09891	0	-3.34798	0.298866	0.676763	1.18284	0.881953	0.832432	-0.320604	-1.43863	-0.453921	0.0108263	-0.749921	-1.88604	-1.72064
6073	TP53INP1	0.330397	3.02667	0	-4.24118	1.62471	1.33437	1.56615	1.1372	0.201467	-0.046634	-0.000697362	-0.187796	-0.0139132	-0.982224	-1.40078	-1.1837
38699	NT5DC3	0.331756	3.01426	0	-3.32695	1.20048	0.254056	0.25117	2.12199	0	0.139763	0.281812	-2.17651	-1.42538	0.859776	-2.02335	-1.09972
46795	SPECC1	0.332774	3.00504	0	-3.92355	0.449372	1.00799	1.67114	1.32851	1.44501	0.440115	-1.00493	-0.649023	0.309883	-0.267624	-0.837385	-0.73308
4624	LGALS3	0.334039	2.99366	0	-3.90961	0.54971	0.526112	0.113779	1.65606	1.97963	1.09424	-1.39197	-0.504014	-1.1909	0	-0.0591265	-0.425935
17106	TAGAP	0.334363	2.99076	0	-4.43345	1.38467	1.16525	1.46555	0.642284	-0.250472	0.642178	0.0116697	-0.0391955	-0.459957	-1.00327	-2.03047	-0.912383
32550	CXCR5	0.336674	2.97023	0	-3.5899	-0.107898	0.169529	-0.422856	1.06163	0.696728	0.703744	-1.95204	-2.08929	-2.02089	0	-0.902932	-0.357419
34053	MGLL	0.34518	2.89704	0	-3.86374	1.82621	1.70232	2.35018	2.37019	1.87196	1.06369	0	0.380283	0.871125	0.409017	0.213043	0.103609
41378	NT5E	0.346164	2.88881	0	-3.20438	0.409689	0	0.996521	1.38623	1.81367	0.80637	-1.03427	-1.56526	0.0617092	-1.11614	0.121013	-0.237407
28484	SH3YL1	0.346896	2.88271	0	-4.03207	0.520124	0.615372	1.08417	1.41096	1.17556	0.729498	-0.764902	-0.977811	-0.165716	0	-0.946185	-0.774258
12940	SH3YL1	0.353359	2.82998	0	-3.47981	0.887591	1.47054	0.507462	1.3929	1.54202	0.650063	-0.372467	-0.451218	-0.330167	-0.0158578	-0.520785	-0.863686
11428	ALOX5	0.355523	2.81276	0	-3.8611	0.314341	0	0.525168	1.26378	1.06523	0.496339	-1.03146	-0.880833	-1.02358	-0.396624	-0.706682	-1.24788
16788	ALOX5	0.356026	2.80878	0	-3.853	0.246099	-0.028903	0.51062	1.28565	1.0067	0.422383	-1.08748	-0.923024	-1.02155	-0.367042	-0.838506	-1.25952
62566	PDE4D	0.356363	2.80613	0	-4.25183	2.3186	1.35953	1.6989	2.48943	0.960823	2.06992	1.22018	0	0.153217	0.825317	-0.85006	0.617062
37688	PAPSS1	0.358651	2.78822	0	-4.42654	1.24546	1.25663	1.61041	1.30323	1.38627	1.34563	-0.312435	0.0790831	0.041278	0	-0.116101	-0.420292
29123	ALOX5	0.359061	2.78504	0	-4.12118	0.174002	-0.168428	0.495427	1.03456	1.07715	0.412558	-1.13899	-1.25297	-1.07385	-0.421012	-0.805736	-1.14837
13010	ALOX5	0.359535	2.78137	0	-3.65431	0.296123	0	0.558426	1.21168	0.878775	0.320515	-1.03304	-0.774523	-1.00159	-0.553118	-0.884415	-1.34257
23724	DENND2D	0.360524	2.77374	0	-3.37984	0.779939	0	1.94825	0.975216	0.663436	0.300768	-1.08384	-0.684215	0.687666	-0.435821	-1.16018	-1.487
30012	MTMR9LP	0.360649	2.77278	0	-3.43169	1.17161	0	0.560652	2.28866	0.503161	0.708746	0.0300148	-1.32379	-0.330962	0.444307	-1.05302	-1.36171
43446	CAPN12	0.362255	2.76049	0	-3.47709	0.792983	0.248032	2.75926	0.693672	0.684647	0.801043	-0.392684	-1.05357	0.66043	-0.6047	-1.19134	-0.228042
26947	CBR3	0.363516	2.75091	0	-3.27778	0.712895	0	1.88527	1.06124	0.602062	0.3441	-0.11966	-1.69951	-0.292918	-0.0636066	-0.659149	-1.31904
54154	ALOX5	0.366356	2.72959	0	-3.29695	0.200918	-0.0275948	0.547857	1.29407	1.01084	0.576641	-1.07492	-0.608253	-1.02501	-0.377117	-0.808311	-1.19575
9138	ALOX5	0.366796	2.72631	0	-3.49217	0.315777	0	0.592764	1.38079	0.992153	0.619575	-0.940978	-0.722171	-0.889648	-0.360443	-0.71647	-1.15093
57144	ALOX5	0.374371	2.67114	0	-3.68506	0.245826	0	0.509279	1.17497	0.911844	0.559423	-1.08091	-0.794705	-0.986445	-0.415002	-0.650405	-1.17594
31049	ATF5	0.376607	2.65529	0	-4.09428	1.93345	1.09262	1.48493	-0.153062	-0.419308	0.0237286	0.532332	0	0.00746171	-1.61221	-2.19942	-1.21902
27346	ALOX5	0.378535	2.64176	0	-3.60986	0.216378	0	0.610028	1.30347	0.991912	0.469468	-1.10912	-0.743837	-0.902627	-0.260017	-0.658728	-1.14341
26619	ATF5	0.383481	2.60769	0	-4.09386	1.88155	1.04634	1.47733	-0.212608	-0.594752	-0.0399361	0.426653	0.0555885	0	-1.5851	-2.2402	-1.39565
3252	ALOX5	0.386293	2.58871	0	-3.40937	0.624775	0.276655	0.931868	1.40572	1.10392	0.831165	-0.683852	-0.388848	-0.599175	-0.0526396	-0.399138	-0.935648
48013	RCAN3	0.397312	2.51691	0	-3.21339	1.26794	0.802956	1.03623	0.923985	1.05011	0.568089	-0.453142	0.042952	0.12719	-0.469482	-0.466854	-1.12128
50766	ATF5	0.398961	2.50651	0	-3.8028	1.9993	1.18974	1.56855	0	-0.469534	-0.017787	0.544838	0.331612	0.114626	-1.35904	-2.00754	-1.30831
49505	LOC100129034	0.402993	2.48143	0	-3.46798	1.55785	0.992448	1.44528	1.65243	1.28602	2.14042	0.213809	0.178296	-0.00869001	0	0.226183	0.597806
19456	ATF5	0.403822	2.47634	0	-3.79579	1.89209	1.06085	1.49656	-0.249786	-0.63243	0.0504886	0.479911	0.159129	0	-1.47289	-2.17667	-1.22095
31010	C6orf192	0.403957	2.47551	0	-3.13114	0.239855	0.0795281	0	1.00923	0.754886	0.131414	-1.45728	-0.817172	-0.850991	-0.813242	-0.709142	-0.983616
52123	A_33_P3407049	0.40399	2.47531	0	-4.12412	0.472922	0	0.988347	0.640475	0.210768	-0.0484695	-0.610475	-1.27634	-0.513535	-0.868869	-1.04062	-1.27178
34475	SMARCB1	0.405478	2.46623	0	-3.10464	0.656301	0.482248	1.57103	1.28585	1.58573	1.16654	-0.312684	-0.323101	-0.172825	-0.211116	-0.177261	0.130854
53164	TSPAN13	0.40735	2.45489	0	-3.21702	0.76446	0.660379	1.55057	-0.00526177	0.168288	0.462053	-0.355746	-0.498466	0	-0.699807	-1.5535	-1.06594
61380	KIAA0226L	0.410422	2.43652	0	-3.48172	1.16687	0.153641	-0.529328	-0.00476539	0.86658	0.216141	0	-1.31137	-1.37432	-1.10311	-0.691244	-1.35974
16171	PFKP	0.413334	2.41935	0	-3.15751	0.631535	0.627919	0.600916	0.933518	0.813124	0.808146	-0.404695	-0.285727	-0.603216	-0.237091	-1.1783	-0.523538
35624	CHMP7	0.424756	2.3543	0	-3.50201	1.22411	0.672251	1.71581	0.411042	-0.132747	0.100421	0	-0.0796035	0.285077	-1.03302	-1.36513	-1.22822
56663	ZNF581	0.434717	2.30035	0	-3.20412	0.732615	-0.067512	0.774275	0.682857	0.419252	0.793721	-0.348268	-0.692385	-0.591764	-0.645614	-1.03813	-0.559747
23646	PPP4R1	0.440461	2.27035	0	-3.26622	0.995706	0.489191	0.605207	0.529091	0.174935	0.417316	0.0599154	-0.437616	-0.629503	-0.594252	-1.51083	-0.773754
55646	IRF1	0.45488	2.19838	0	-3.30359	0.441854	-0.0336887	0.0460563	1.89002	0.880056	2.15091	-0.417227	-1.33647	-1.07933	0.706392	-0.0089006	0.6921
55011	SCRN3	0.469372	2.13051	0	-3.20699	-0.0827993	0.629165	1.65599	1.26895	1.50499	1.23788	-1.04447	-0.216295	0.366678	-0.16514	0.45535	0.270856
39101	NOB1	0.474446	2.10772	0	-3.10592	1.04867	0.373647	1.51195	0.737222	0.237315	0.649881	0.256537	-0.488062	0.0510588	-0.387889	-0.927325	-0.399745
49120	NOB1	0.478097	2.09163	0	-3.15709	1.16647	0.434209	1.63209	0.684509	0.321489	0.723419	0.278768	-0.421773	0.168678	-0.36506	-0.726112	-0.360075
1972	COL18A1	0.260233	3.8427	0.0784709	-2.87452	2.23053	1.02459	2.68498	3.56572	3.17497	2.87557	0.884777	0.753983	0	1.87459	0.594872	-0.2046
40950	LAMC1	0.267544	3.7377	0.0784709	-2.97017	1.27165	1.9711	0.726695	1.515	1.22643	0.327726	-0.143747	-0.413042	0	0.39059	-1.99325	-2.21485
47280	LYPLAL1	0.285525	3.50232	0.0784709	-3.03906	1.05288	1.68682	1.59005	2.07688	2.24963	0.299587	-0.86698	-0.849412	-0.012564	0.251371	-0.416451	0
10738	SLC16A14	0.287936	3.473	0.0784709	-2.92149	1.81102	1.48965	0.184305	2.32091	2.82679	1.6578	0.116869	-0.282734	-0.0342299	0.0432605	-0.100731	-0.229052
36560	FAM26F	0.289969	3.44864	0.0784709	-2.90734	0.548302	0.198255	0.313659	-0.406398	0.380678	-0.625781	-1.04519	-0.499562	-1.25322	-1.64501	-2.84385	-3.02062
56932	EGR1	0.316971	3.15486	0.0784709	-2.95192	0.115371	0.582236	2.00109	1.02528	0.500035	0.490238	-0.961844	-1.15511	0.599818	-2.13188	-0.76142	-0.82077
16857	PARD6B	0.328204	3.04688	0.0784709	-2.89281	0.411109	0.504441	0	0.625898	1.04635	0.936401	-0.767119	-1.7814	-0.884913	-1.06179	-1.64476	0.0201718
27351	LOC100507006	0.33393	2.99464	0.0784709	-3.02063	0.666728	0.591264	0.194016	0.955648	1.42394	1.33437	-1.49475	-0.988187	-0.496797	0	-1.01906	-0.329535
42036	TUBB	0.337974	2.95881	0.0784709	-3.01917	1.53747	1.70562	0.911722	1.52673	0.930855	1.11849	0.480567	0.00799402	0.307716	-0.29665	-1.58142	-0.577414
14138	CKAP4	0.348529	2.8692	0.0784709	-3.02244	0.67116	0.497986	0.781346	2.36905	1.41458	2.48507	-0.225154	-0.216056	-0.565413	0.401951	-0.690661	0.390617
53665	TNFRSF25	0.354225	2.82307	0.0784709	-2.95967	2.84079	0.835354	-0.343027	2.8118	-0.989105	1.55383	0.625137	0.372282	-1.39385	1.00541	-2.70179	-0.181129
24005	ESD	0.356031	2.80875	0.0784709	-2.9265	0.445043	0.354825	0.534889	1.52459	0.980792	1.08187	-0.0654171	-2.09493	-0.793388	0.192284	-0.827737	-0.428371
12779	MYO1D	0.365439	2.73644	0.0784709	-3.01974	1.12163	1.35037	2.01412	1.65783	1.7075	2.07692	-0.0677541	0.647648	0.92283	0	-0.585192	0.297051
34645	ZNF165	0.365751	2.7341	0.0784709	-3.02991	0.50473	0.24944	0	1.16247	0.631525	0.677763	-0.505621	-1.03052	-1.09483	-1.37049	-0.93827	-0.540737
41004	JUP	0.365814	2.73363	0.0784709	-2.99006	0.826612	0	0.199868	2.28034	1.60635	2.89105	-0.704824	-0.763574	-1.34318	0.449036	0.80839	0.653466
748	ALOX5	0.399383	2.50386	0.0784709	-3.04224	0.556617	0.312176	0.849753	1.46307	1.2005	0	-0.741544	-0.370224	-0.64658	-0.348469	-0.554165	-0.901829
48337	XLOC_007339	0.404206	2.47398	0.0784709	-2.86888	0.319641	-0.138072	1.29401	0	0.282515	0.0668034	-0.748792	-0.758719	0.099444	-1.16305	-1.72541	-1.71959
12497	AF085654	0.410401	2.43664	0.0784709	-3.05215	0.349883	0.182347	1.32235	-0.547367	-0.0362036	-0.0325177	-0.569951	-0.625356	-0.0631289	-1.60801	-1.7733	-1.83113
5404	IDH2	0.416095	2.4033	0.0784709	-2.96943	1.67082	1.5099	2.039	-0.0690203	0.130815	0.922788	0.319988	0.954712	0.890402	-1.25679	-1.34619	-0.947925
15050	XLOC_006815	0.417491	2.39526	0.0784709	-2.89494	1.43598	1.77017	0.891775	1.3498	1.21951	-0.317354	0.0207996	0.143836	0	-0.0702683	-0.465607	-0.83997
52133	OBFC1	0.417814	2.39341	0.0784709	-3.02991	0.438169	0.170027	1.06024	0	0.269441	-0.270334	-0.559537	-0.910036	0.0572585	-0.978406	-1.71528	-1.78086
46340	TMCC3	0.422084	2.3692	0.0784709	-2.96973	0	0.438562	1.11327	1.05802	1.39462	0.204562	-0.681777	-0.634169	-0.742946	-0.512006	0.145268	-0.831721
17993	XLOC_010556	0.430421	2.3233	0.0784709	-2.94238	2.07782	1.48445	1.37638	1.27048	0.647751	0.526681	0.259461	-0.0643354	0.570772	0	-0.293162	-0.386241
57922	SKP2	0.43747	2.28587	0.0784709	-3.03118	0.735657	0.474442	2.17453	0.672693	0.760129	0.74675	-0.299338	-0.639688	0.625316	-0.301813	-0.938757	-0.0379934
44946	TNFSF10	0.442337	2.26072	0.0784709	-2.94089	0.528984	1.23657	1.63445	1.11256	0.4261	1.00242	-0.901681	-0.248858	1.10711	0.01713	-1.04125	-0.0520733
39517	SND1	0.471675	2.1201	0.0784709	-3.07424	1.06215	1.22417	1.08019	1.18163	1.28562	1.0015	0.00382473	0.231574	0.4217	0	-0.132706	-0.193931
1451	CACYBP	0.476246	2.09976	0.0784709	-2.94279	0.867714	1.15372	1.74034	0.201132	0.437475	0.863748	0.174896	-0.23014	0.889878	-0.740126	-0.890766	-0.36094
49419	NOB1	0.479901	2.08376	0.0784709	-2.90299	1.14874	0.398691	1.49457	0.981646	0.24175	0.600883	0.267473	-0.218015	0.176774	-0.374275	-0.94969	-0.391133
11912	NOB1	0.480949	2.07922	0.0784709	-3.02728	0.989243	0.342772	1.47819	0.780106	0.248577	0.603212	0.175193	-0.37407	0.111826	-0.426361	-0.886249	-0.49451
36188	NOB1	0.483846	2.06677	0.0784709	-3.06509	1.04996	0.347448	1.48159	0.625348	0.122446	0.202768	0.210604	-0.652464	0.0313102	-0.471147	-0.948383	-0.624648
37044	NOB1	0.49406	2.02404	0.0784709	-2.89176	0.958438	0.267058	1.33772	0.373008	0.103201	0.402557	0.162406	-0.422173	0.0171235	-0.58707	-1.16706	-0.664696
33149	TNK1	0.498795	2.00483	0.0784709	-3.07581	0.698597	0.33925	0.938516	0.950567	0.699874	0.765193	-0.291055	-0.446066	-0.122255	0.0595866	-0.64106	-0.188036
32695	FXN	0.512435	1.95147	0.0784709	-2.86799	-0.131159	-0.0369973	1.00088	0.642035	0.487201	0.284315	-0.766808	-1.25703	-0.0830822	-0.465503	-0.427552	-0.541105
60398	XLOC_001776	0.249893	4.00172	0.190093	-2.80029	1.01043	2.4925	1.83817	3.99577	3.50376	2.64403	0.489917	0	0.627181	2.0493	-0.353141	0.667683
33713	LOC100652883	0.254708	3.92606	0.190093	-2.83526	0.158379	0.0530169	2.39083	-0.502577	0.108438	0.0510065	-1.07246	-1.36685	-0.271669	-1.39141	-3.72512	-1.75189
14103	COL4A3	0.296243	3.37561	0.190093	-2.60351	2.70766	1.85239	0.616544	2.11458	2.15263	2.09188	1.30184	0.109848	0.351878	-1.01278	-0.579687	0.833712
35042	PLA2G16	0.30124	3.31961	0.190093	-2.66315	3.03934	1.88381	2.03159	1.44043	1.94577	1.46594	2.32794	0.117634	0.558292	0.0774155	-1.66049	0
35659	XLOC_000986	0.320478	3.12034	0.190093	-2.76727	0.350643	0.400595	1.34785	-0.317025	-0.169876	-0.359737	-1.189	-1.34321	0.0565272	-1.55415	-3.40724	-1.16068
20778	LOC100131541	0.321683	3.10865	0.190093	-2.85315	1.10438	0.823112	2.51178	1.16989	0.609189	0.836697	-1.8706	-0.0507806	1.05008	-0.978623	-0.37032	-0.542444
24117	PITPNM2	0.329895	3.03127	0.190093	-2.70082	0.341763	0	0.689951	0.390652	1.43127	0.179019	-0.176975	-1.08689	-0.516519	-1.59363	-1.48133	-1.71154
15681	LOC100507006	0.332715	3.00558	0.190093	-2.72338	0.48592	1.10812	0.0772839	1.41183	2.02564	0.625584	-1.16409	-0.680298	-0.383626	0.0931595	-0.94173	-0.714892
11030	LHFPL2	0.337933	2.95916	0.190093	-2.78694	1.19244	1.57099	1.65308	1.22005	0.829543	0.874244	-0.293545	-0.0794692	1.08654	-0.922146	-0.075616	-1.76654
12702	SAC3D1	0.340346	2.93818	0.190093	-2.7479	0.195151	0.321137	2.42334	0.00109881	-0.213923	1.41751	-1.25667	-0.10502	1.18512	-1.33519	-2.54719	-1.12629
30622	PITPNC1	0.342296	2.92145	0.190093	-2.61827	1.52608	0.90394	0.717569	2.0639	1.15472	1.28301	-0.651695	-1.5624	0.0895307	-0.0994816	0.593146	0
46612	GRAMD1C	0.354131	2.82382	0.190093	-2.75985	1.25913	1.88613	0.272568	2.02467	1.58553	1.37516	0.241938	-0.933646	-0.470418	0.392688	0.186746	0
32186	TUBB	0.362205	2.76087	0.190093	-2.85165	1.31328	1.32646	0.739764	1.56364	1.4656	1.54808	0.397309	-0.136306	0	0.0657614	-1.12375	-0.0369247
29311	AGMAT	0.372054	2.68778	0.190093	-2.64946	0.806728	0.992261	2.15686	0.890603	1.29616	0.980139	0	0.284153	0.599883	-0.152568	-1.23164	-0.93558
27629	CD96	0.376989	2.65259	0.190093	-2.80671	0.823118	0.428152	1.89954	2.35979	1.51603	-0.0425712	-1.18192	0	0.491657	0.407715	-0.189936	-0.987889
26020	SNX29	0.37794	2.64592	0.190093	-2.68974	1.51288	0.988699	1.80865	1.13854	0.600152	0.88182	0.966344	-0.260531	0	-1.24638	-0.240491	-0.710822
44766	PAWR	0.380176	2.63036	0.190093	-2.82652	0.686461	0.692049	0	1.11186	0.870097	1.25725	-0.792822	-0.834758	-0.293917	-0.928615	-0.404327	-0.499416
49140	PIK3C2B	0.381489	2.62131	0.190093	-2.71686	0.232378	0.00904728	0.14771	0.615864	0.204595	0.317011	-1.84072	-0.620737	-0.579612	-1.48506	-0.994632	-1.29435
51793	FAM102A	0.383874	2.60502	0.190093	-2.7558	1.49481	1.54416	0.902245	1.74889	1.86859	0.732723	-0.0467859	0.763388	0.0454413	0.269507	-0.603923	-0.423995
17382	GYLTL1B	0.389371	2.56825	0.190093	-2.62892	0.362037	-0.240357	0.980698	1.38781	1.00436	1.44376	-0.961052	-0.319896	-0.813277	-0.262434	-0.849905	-0.0198334
25472	FAM102A	0.391819	2.5522	0.190093	-2.77373	1.43817	1.43226	0.925673	1.76683	1.96598	0.582294	-0.0161157	0.569335	-0.0524181	0.3986	-0.479238	-0.419402
15680	MPZL3	0.392213	2.54963	0.190093	-2.76898	1.29546	1.18109	1.02049	1.80076	1.26236	0.721363	0.433568	-0.467567	0	0.609903	-1.14155	-0.254568
37592	SNHG13	0.395772	2.52671	0.190093	-2.7771	0.378385	0.303255	1.19915	0.709717	1.24372	1.07162	-0.203968	-0.860852	-0.358342	-0.156813	-0.857453	-0.680268
25405	SPOCK2	0.397278	2.51713	0.190093	-2.75776	1.59904	0.580787	0.178907	0.833609	0.801694	0.514241	0	-0.0229534	-0.540987	-0.745224	-1.3084	-0.864828
6043	TUBBP5	0.398958	2.50653	0.190093	-2.77673	0.209666	-1.22769	2.82091	1.32456	-0.0884593	0.67009	-0.486844	-3.48254	1.69395	-0.174827	-0.958877	-0.835937
42907	MFNG	0.402068	2.48714	0.190093	-2.66377	0.234612	-0.135572	0.807027	0.768475	0.547125	1.48832	-0.548436	-1.20248	0	-0.335608	-1.6395	-0.450916
28781	CORO2A	0.402376	2.48524	0.190093	-2.77533	0.977683	0.877766	1.84239	0.361696	0.173785	1.49604	-0.0188523	-1.30991	0.287094	-1.15433	-0.7891	0.834151
28917	PCNXL2	0.405084	2.46862	0.190093	-2.66689	0.267595	-0.729577	0.822884	1.12848	0.523053	1.12125	-1.22065	-1.05067	-1.14289	-0.562816	-0.420912	-0.290609
34096	CYFIP1	0.409461	2.44223	0.190093	-2.80515	2.52093	1.27855	1.75703	1.62244	0.86926	0.907361	0.749608	0.825787	0.246695	0.269196	-0.864909	0
29780	XLOC_013551	0.410874	2.43384	0.190093	-2.74035	0.185088	0.163357	0.353315	-1.7095	0.0300544	-0.841365	-1.27626	-0.789747	-1.02749	-3.52947	-1.67947	-1.21602
60661	HEBP2	0.416152	2.40297	0.190093	-2.83517	0.725353	0.180984	1.0519	1.03634	0.72124	1.29085	0.157672	-0.930155	-0.881441	-0.490358	-0.23903	-0.198925
59636	LOC100506694	0.416387	2.40161	0.190093	-2.80801	0.67381	0.756922	0.466635	1.25043	0.952311	0	-0.712448	-0.817438	-0.36812	-0.368809	-0.736796	-0.4803
33455	MGLL	0.420827	2.37627	0.190093	-2.64053	1.16622	1.26515	1.66647	1.69711	1.24315	1.31734	-0.201919	0.937898	0.566736	-0.167825	0.131886	-0.403532
39674	LOC100506694	0.423781	2.35971	0.190093	-2.66067	0.784208	0.870736	0.578806	0.889183	0.8685	0	-0.574944	-0.577106	0.0116628	-0.733387	-0.962209	-0.604243
30603	MGC39372	0.42522	2.35172	0.190093	-2.68095	0.830887	0.0183106	1.03498	0.172344	0.215658	0.291062	-0.651097	-1.15967	-1.06199	-0.432603	-0.953619	-0.58008
18474	TRAF3IP2	0.425652	2.34934	0.190093	-2.7005	1.04052	0.852924	0.32408	1.34608	0.665806	1.37956	-0.0704725	0	-0.194185	-0.417312	-0.675577	-0.427018
55182	AKAP2	0.428128	2.33575	0.190093	-2.66655	1.1099	1.19046	1.11164	1.30888	0.43128	0.954916	0.0396716	0	0.711289	-0.47127	-0.695656	-0.820275
50486	BEX2	0.432537	2.31194	0.190093	-2.77499	0.386037	-0.170549	0.52062	0	0.00898663	0.598021	-0.532651	-0.836837	-1.2909	-1.71453	-0.98067	-0.555928
34230	MLXIP	0.432617	2.31151	0.190093	-2.82342	0.676615	0.220844	1.51546	0.859644	0	0.78719	-0.323455	-0.425114	0.387346	-0.927788	-1.00943	-0.894823
12186	PPA1	0.439637	2.2746	0.190093	-2.84447	0.556218	0.432738	1.22294	0.655257	0.634483	0.602193	-0.342774	-1.22648	0	0.0771305	-0.522547	-0.995184
17717	TNFSF10	0.440582	2.26973	0.190093	-2.79343	0.594829	1.19142	1.78649	1.07268	0.523701	1.04715	-0.659123	-0.213012	1.41144	-0.122087	-1.11185	-0.18421
37245	KAT2A	0.442728	2.25872	0.190093	-2.70868	0.450509	0.199559	1.18923	0.479339	0.178427	0	-0.622076	-0.193197	-0.218998	-1.10636	-1.39592	-1.01942
62677	TNFSF10	0.444751	2.24845	0.190093	-2.65107	0.42134	1.10676	1.50726	1.02843	0.156882	1.03282	-0.893355	-0.428828	1.19623	0.0219014	-1.44037	-0.215664
14884	PFKP	0.449428	2.22505	0.190093	-2.65031	0.220148	0.115938	0.240228	1.14825	0.855882	0.479412	-0.820532	-0.316987	-0.832979	-0.390654	-0.892184	-0.609838
31703	LOC100506694	0.451413	2.21527	0.190093	-2.75878	0.53204	0.38916	0.262013	1.15655	0.95783	0	-0.996633	-1.05333	-0.620948	-0.325613	-0.0862495	-0.504508
12197	TUBB	0.453201	2.20653	0.190093	-2.70039	0.97457	0.374546	0.976563	1.22194	0.823866	1.07818	0.164809	-0.0811419	-0.38065	0.00713911	-0.753429	-0.357736
29614	ZFP36L2	0.453304	2.20602	0.190093	-2.76272	0.541529	0.118864	1.06537	1.089	0.823591	1.19196	-0.507765	-0.528724	0	-0.696627	-0.0646025	-0.220659
10559	PVT1	0.455267	2.19651	0.190093	-2.65466	1.26425	1.10718	1.47738	0.606672	0.967569	1.01959	0.396668	-0.12102	-0.170582	0.195482	-0.455397	-0.2138
24672	TNFRSF10A	0.457226	2.1871	0.190093	-2.72037	0.734211	0.311164	1.26967	0.669477	0.671562	0.953039	0.227745	-0.824488	-0.218677	-0.126837	-0.633284	-0.589462
36807	MYC	0.458251	2.18221	0.190093	-2.70951	0.720995	0.291937	0.288322	0.788035	0.791417	1.04514	-0.352367	-1.41367	-0.806537	0.0274847	0.150817	-0.434619
21326	MYC	0.459498	2.17629	0.190093	-2.66796	0.824036	0.475398	0.418665	0.914498	0.837509	1.13169	-0.288461	-0.670122	-0.606289	0.0722032	0.139093	-0.775848
61851	MYC	0.4611	2.16873	0.190093	-2.65557	0.940887	0.672578	0.659622	1.02479	1.06663	1.50105	-0.045766	-0.414203	-0.458358	0	0.467475	-0.384685
29805	BASP1	0.461203	2.16824	0.190093	-2.80144	0.931367	0.898932	0.603485	0.893898	0.876628	0.822428	-0.236386	0.142537	-0.682116	-0.096686	-0.852912	0.0531455
6257	ENST00000432195	0.464399	2.15332	0.190093	-2.74822	-0.130587	-0.362483	1.23537	-0.565053	0	0.560721	-1.10711	-0.970349	0.294531	-1.69439	-1.73642	-0.687667
23964	EYA3	0.468675	2.13367	0.190093	-2.81351	0.556875	0	1.32934	1.01492	0.235764	1.55446	-0.293112	-1.00784	0.0197676	-0.566943	-0.383198	0.362642
50202	CMTM7	0.471351	2.12156	0.190093	-2.83469	0.185662	0.0434929	0.349276	1.12733	1.00736	1.42021	-0.691447	-0.534582	-0.954708	-0.306984	-0.321584	0.431863
45985	SERHL2	0.473413	2.11232	0.190093	-2.62641	0.0558864	-0.699457	1.07219	0.118809	0	-0.169097	-0.499472	-1.46557	-0.462167	-1.13295	-1.46245	-1.07204
21051	GPER	0.476568	2.09834	0.190093	-2.6524	0.394149	0	0.0576202	0.0335599	0.415794	0.329871	-0.518687	-1.75072	-0.564898	-1.07249	-0.499931	-0.77776
32717	CCDC19	0.482311	2.07335	0.190093	-2.70007	0.912803	0.202516	-0.364852	0.147387	0.403693	0.822305	0	-0.813489	-1.98004	-0.440464	-0.546742	-0.407189
43302	C22orf13	0.482617	2.07204	0.190093	-2.6678	0.896972	0.319355	0.979896	0.488023	0.623454	0.728936	-0.00236265	-0.122354	-0.35278	-0.819458	-0.723989	-0.248722
58387	MYC	0.48411	2.06564	0.190093	-2.82119	0.77675	0.483812	0.52198	0.833151	0.848743	1.1015	-0.298907	-0.569853	-0.616997	0	0.200992	-0.42885
28195	LOC641746	0.486531	2.05537	0.190093	-2.64278	-0.0221498	-0.0307102	0.935358	0.417026	0.934267	0.141386	-1.04336	-0.785338	-0.360271	-0.0748157	-0.4425	-1.15491
4492	MYC	0.486694	2.05468	0.190093	-2.60889	0.634996	0.43257	0.336631	0.629014	0.766865	0.996521	-0.375719	-0.862582	-0.649949	0	0.0611374	-0.609762
15267	ENST00000494591	0.489242	2.04398	0.190093	-2.79151	0.719073	0.247007	0.813633	1.34776	0.172249	0.645462	-0.0690833	-0.691887	-0.108318	-0.202174	-0.615258	-0.55638
58012	ZEB1	0.490438	2.039	0.190093	-2.61963	1.06021	-0.0579848	0.132436	1.16685	1.01004	1.07369	0.042079	-0.581285	-0.620012	0	-0.174166	-0.448527
13259	MYC	0.4909	2.03708	0.190093	-2.63433	0.656931	0.287525	0.3332	0.627567	0.748755	0.986207	-0.358654	-0.870417	-0.796339	0	0.0778858	-0.57129
24637	A_24_P340976	0.494079	2.02397	0.190093	-2.70222	-0.275085	-0.585309	-0.165743	1.63095	0.537896	1.03854	-0.798188	-1.67012	-1.13319	0.127611	-0.447993	0
11949	LRRC8B	0.494119	2.0238	0.190093	-2.70516	1.05771	1.00602	0	0.361298	0.0619449	0.0612072	0.190186	-0.0802296	-0.476679	-0.871606	-1.02021	-1.2957
12384	STMN3	0.495799	2.01694	0.190093	-2.63151	1.10791	0.440106	0.598422	0	0.624971	0.616453	0.357084	-0.425079	0.0356221	-1.27195	-0.597367	-0.783476
7274	RALGPS1	0.496738	2.01313	0.190093	-2.62496	1.07931	0.646269	0.99407	0.302797	0	0.416938	0.266829	-0.409447	0.245487	-0.367591	-1.53895	-0.813595
30423	C6orf48	0.498336	2.00668	0.190093	-2.71163	0.540104	0.223022	0.606185	0.0285881	0.538018	0.465624	0	-0.829337	-0.578858	-0.746619	-0.828073	-0.644419
43399	RPSA	0.503049	1.98788	0.190093	-2.71131	0.233725	0	0.172449	1.13896	0.578716	0.75198	-0.411078	-1.41904	-0.539826	0.0241985	-0.522374	-0.203417
25017	PPA1	0.505483	1.97831	0.190093	-2.64897	0.760734	0.696357	0.769743	1.0091	0.459455	0.532896	0.0477352	-0.672158	0.180671	0.077784	-0.60284	-0.708505
14981	FAM129C	0.507132	1.97187	0.190093	-2.77447	0.539933	0.0394272	1.12496	-1.08047	-0.874093	-1.35676	-0.410276	-0.485963	0.00772145	-2.28771	-2.05673	-2.25143
37252	MYC	0.511331	1.95568	0.190093	-2.74165	0.636524	0.308478	0.3282	0.745043	0.74397	0.635513	-0.390781	-0.810035	-0.74926	0	0.166422	-0.624642
55079	NOB1	0.511364	1.95555	0.190093	-2.79764	1.05272	0.363154	1.38839	0.586273	0	0.464379	0.199948	-0.228281	0.079703	-0.450582	-0.964553	-0.586781
28261	ZFP36L2	0.513963	1.94567	0.190093	-2.71522	0.637269	0.143644	1.06762	0.976175	0.749268	0.97745	-0.420511	-0.357999	-0.00313504	-0.196167	-0.0685013	-0.163853
40297	TCEB3	0.514654	1.94305	0.190093	-2.70569	1.05202	0.758068	1.25672	0.339092	0.364185	0.886089	0.531611	-0.487369	0.0661788	-0.619941	-0.584255	0
13814	NOB1	0.519439	1.92515	0.190093	-2.6592	1.04444	0.444303	1.45716	0.645107	0.116466	0.516704	0.241198	-0.0972019	0.143701	-0.438833	-0.814149	-0.480363
53830	SNX29	0.520933	1.91963	0.190093	-2.69436	0.833078	-0.239453	0.733817	1.08431	0.43234	0.33201	-0.383126	-0.75464	-0.186201	0	-0.412426	-0.73249
55199	C12orf47	0.522771	1.91288	0.190093	-2.83351	0.68329	0.444557	0.69226	0.594148	0.650885	0.288367	-0.20494	-0.660882	-0.183971	-0.441872	-0.469162	-0.30016
31913	XLOC_l2_010508	0.523589	1.90989	0.190093	-2.64589	-0.0432365	-0.405671	0.236953	1.48811	0.810975	0.817416	-0.640925	-1.03037	-0.910396	0.33341	-0.223377	-0.224749
13834	PPA1	0.524092	1.90806	0.190093	-2.7756	0.54971	0.64236	0.666084	0.978682	0.707196	0.491684	-0.238259	-0.429643	0.00716058	0.194419	-0.445444	-0.645158
12311	MAP2K3	0.524326	1.90721	0.190093	-2.70486	0.645865	1.1794	0.795319	0.0764973	0.489263	0.944076	-0.0591498	0.163879	0.0379269	-0.880103	-0.854784	0.13387
37008	TRADD	0.526675	1.8987	0.190093	-2.79037	0.850914	0.19172	1.3464	0.846276	-0.0359173	-0.273565	0.0501828	-0.882064	0.316894	-0.353297	-0.765643	-0.990333
30226	RPSA	0.527079	1.89725	0.190093	-2.67217	-0.0183651	-0.435311	0.456684	0.399358	-0.00102916	0.142539	-0.673508	-1.14093	-0.856691	-0.625452	-0.908007	-0.794993
33986	SP110	0.529295	1.8893	0.190093	-2.70986	0.577489	0.50373	0.819242	0.0350083	0.0292507	0.0514964	-0.588339	-0.227285	0.228905	-1.03895	-1.00933	-0.855916
8914	C6orf136	0.536466	1.86405	0.190093	-2.67394	0.759272	0.528225	0.937521	1.56754	0.830162	1.78402	-0.0377096	-0.15116	-0.14164	0.329405	0	1.01719
41412	LOC728875	0.541662	1.84617	0.190093	-2.60981	0.455783	-0.175821	0.855912	0.511347	0.525879	0.553989	-0.291025	-1.00374	-0.22997	-0.436019	-0.619363	0
61565	RPSAP52	0.541835	1.84558	0.190093	-2.62479	0.236128	0.114481	0.546696	0.989918	0.327701	0.779198	-0.365806	-0.855522	-0.370823	-0.152388	-0.317239	-0.248539
37036	RPSA	0.544726	1.83578	0.190093	-2.60907	0.211541	-0.00958816	0.225649	0.295847	0.12894	0.221369	-0.464913	-1.00959	-0.328014	-0.701449	-0.973414	-0.707241
36141	TNFAIP8	0.559138	1.78847	0.190093	-2.7853	0.0654061	-0.0983034	0.40439	0.0358697	0	-0.0610071	-0.868769	-1.06026	-0.342071	-0.623946	-0.954588	-0.83636
11881	SNHG11	0.563625	1.77423	0.190093	-2.64861	0.416456	0.0386965	0.610407	1.00876	0.582491	1.09753	-0.237839	-0.724522	-0.28176	0	-0.397881	0.433184
45453	RSL1D1	0.574354	1.74109	0.190093	-2.68924	0.862272	0.357469	0.451037	0.724304	0.339713	0.342138	0	-0.625173	-0.306471	-0.0848967	-0.284936	-0.421512
39796	ARHGEF18	0.57945	1.72577	0.190093	-2.63268	0	0.11898	0.0609367	0.362007	0.45014	-0.298804	-0.733256	-0.697342	-0.536512	-0.412438	-0.521473	-1.12918
5062	S100A4	0.265471	3.76688	0.353253	-2.40934	0.206695	-0.41707	1.28294	1.11916	1.42619	-0.109078	-1.01278	-1.18729	-0.579481	0	-3.0334	-2.15843
41613	PLA2G16	0.288994	3.46028	0.353253	-2.46549	3.0336	1.93197	2.0507	1.39318	1.94362	1.49188	2.32724	0.295299	0.541765	0.0743074	-2.13898	0
8063	TRIM47	0.292256	3.42166	0.353253	-2.47287	2.45548	0.766395	1.59738	1.91858	2.58097	1.22297	1.23153	-0.245014	0.808429	0	-1.36573	-0.535612
35520	PLA2G16	0.299792	3.33564	0.353253	-2.4984	2.84603	1.75229	1.8859	1.32176	2.00234	1.57653	2.23979	0	0.396021	0.064806	-1.82336	0.0798107
17881	PLA2G16	0.305146	3.27712	0.353253	-2.51474	2.89793	2.04337	2.0973	1.4528	1.98749	1.76959	2.25003	0.82977	0.514584	0	-1.75745	0.136967
60717	PLA2G16	0.306279	3.265	0.353253	-2.37937	2.66201	1.72823	1.7825	1.31145	1.94336	1.54124	2.05879	0.371896	0.293295	0	-2.00318	0.00549933
54204	PLA2G16	0.307895	3.24786	0.353253	-2.44601	2.8389	1.69941	1.79216	1.2947	1.88068	1.57666	2.1448	0.292098	0.35687	0	-1.96507	0.0568712
46536	PLA2G16	0.310458	3.22105	0.353253	-2.45835	2.92876	1.86092	1.93283	1.1565	1.85392	1.71597	2.23742	0.371798	0.592104	0	-1.91039	0.032797
42275	PLA2G16	0.310905	3.21641	0.353253	-2.43587	3.01651	1.87062	1.97185	1.14718	1.83697	1.49296	2.23536	0.42768	0.490153	0	-1.99711	0.0673125
25302	ENST00000390541	0.311925	3.2059	0.353253	-2.41786	0.635639	0.870162	2.57151	4.24169	2.00719	0.769013	0.142999	0.146225	0	0.923631	0.291588	-0.493608
29433	EYA2	0.327135	3.05685	0.353253	-2.34932	2.50755	3.39436	2.73886	2.13678	1.90791	1.44501	1.60769	2.11799	-0.827666	0	1.02223	0.537964
61996	PLA2G16	0.331975	3.01227	0.353253	-2.40939	2.71836	1.74415	1.87501	1.29226	1.83684	1.51107	2.16746	0.557048	0.277305	0	-1.68018	0.110947
1713	LOC100287482	0.332749	3.00526	0.353253	-2.42215	1.94336	1.73534	2.02754	0.205991	1.76006	1.67928	1.42175	0.754139	0.424226	-1.10915	-1.66434	0
55936	KISS1R	0.334597	2.98867	0.353253	-2.37709	1.35799	1.45911	2.69758	2.05835	2.5212	0.640972	0.396432	0.408636	1.62012	0	-0.938906	-0.228114
34232	ATP1B1	0.339599	2.94465	0.353253	-2.48438	1.27551	0.619404	0.735746	0.765397	2.29969	0.495109	-0.769114	0.618955	-0.557507	-0.619942	-0.456862	-1.37325
62896	AGMAT	0.355821	2.8104	0.353253	-2.373	1.02139	1.22762	2.28025	1.03107	1.28937	1.06434	0.178893	0.689182	0.850599	0	-1.77556	-0.973723
37526	AGMAT	0.365285	2.73759	0.353253	-2.53831	0.980522	1.08579	2.21939	0.874696	1.21979	0.946687	0.082003	0.474364	0.850064	-0.206162	-1.5244	-1.06641
41759	AGMAT	0.370892	2.6962	0.353253	-2.59822	0.905539	0.911864	2.15429	0.787282	1.21022	0.676412	0	0.136797	0.69692	-0.14493	-1.50186	-1.12689
40634	PLD6	0.375487	2.66321	0.353253	-2.38095	1.10213	0.881925	1.32195	0.300661	1.14436	0.581701	-0.148465	0	-0.333038	-0.507582	-1.86366	-0.293529
10478	HIVEP2	0.377595	2.64834	0.353253	-2.52007	1.67829	0.110452	1.68209	-0.162505	0	0.0753524	-0.247006	-0.0935396	-0.20011	-1.01877	-2.19089	-1.29652
25047	AGMAT	0.379069	2.63804	0.353253	-2.42174	0.816763	0.881506	2.16302	0.914632	1.39178	0.847493	-0.101368	0.358479	0.628906	0	-1.38029	-0.887346
22349	PVT1	0.384427	2.60127	0.353253	-2.53242	1.08704	1.30109	1.22059	1.07728	1.31298	0.829631	0.217827	-0.237429	0.490699	0.26883	-1.27559	-0.911032
18571	AGMAT	0.386896	2.58467	0.353253	-2.5315	0.884729	1.03893	2.10798	0.703304	1.35295	0.659213	0.00581071	0.427976	0.650691	-0.268486	-1.22377	-1.065
11406	EPHA4	0.388146	2.57635	0.353253	-2.35257	2.19567	1.11539	-0.507777	2.1114	1.3376	1.79574	0.847782	-0.440873	-0.273791	0.312409	-0.414659	-0.174824
35222	NEK6	0.389416	2.56795	0.353253	-2.50782	0.96108	0.645146	1.72035	2.73688	1.12309	1.27595	-0.255155	-0.0559801	0.137679	0.125491	-0.287772	0.634554
7229	RAB33A	0.391556	2.55391	0.353253	-2.37144	0.880311	0.482102	1.89773	1.35901	1.15866	1.13065	-0.201487	0.236665	0.705777	0.0419092	-1.49982	-0.490822
55297	FAM102A	0.39362	2.54052	0.353253	-2.4503	1.46712	1.47519	0.929991	1.84014	2.20104	0.764442	-0.0135312	0.933528	0.0179164	0.39436	-0.463308	-0.261792
23966	MFNG	0.393938	2.53847	0.353253	-2.53505	0.0963944	-0.245709	0.7331	0.669671	0.454459	1.53563	-0.653592	-0.965746	-0.206057	-0.598975	-1.84373	-0.552115
25160	CORO2A	0.395144	2.53072	0.353253	-2.45837	1.37786	1.15341	0.728908	2.15882	1.9237	2.35174	0.186035	-1.0608	-0.110217	0	0.673739	1.96839
33891	XLOC_009869	0.396089	2.52469	0.353253	-2.34746	1.78979	1.62154	0.932095	1.70827	1.30269	0.926769	0.980309	-0.20175	0.912753	-0.16954	-0.761704	-0.495547
59840	FAM102A	0.397109	2.5182	0.353253	-2.56998	1.51632	1.42882	0.894082	1.53148	1.80667	0.592755	0	0.844957	-0.046054	0.225419	-0.706466	-0.542075
1757	AGMAT	0.401509	2.49061	0.353253	-2.40685	0.735458	0.795224	2.16897	0.499011	0.708611	0.854135	0	0.255235	0.540443	-0.263681	-1.55668	-1.11289
13450	MFNG	0.403349	2.47924	0.353253	-2.59421	0.215995	-0.0810255	0.956309	0.712711	0.473043	1.53066	-0.580539	-0.751013	-0.103583	-0.444903	-1.62036	-0.551307
3657	FAM102A	0.403523	2.47817	0.353253	-2.49293	1.35683	1.32963	0.8494	1.56634	1.78709	0.568562	-0.0536058	0.741901	0.00891952	0.203054	-0.747987	-0.550079
4312	FAM102A	0.403742	2.47683	0.353253	-2.52197	1.45384	1.34233	0.911749	1.73366	1.85327	0.624166	-0.103498	0.71263	0.0333305	0.268596	-0.584332	-0.258666
8716	FAM102A	0.404226	2.47387	0.353253	-2.43744	1.38844	1.28378	0.882025	1.63651	1.74754	0.584831	-0.0899672	0.828149	0	0.314858	-0.792902	-0.577625
43693	ATF5	0.405378	2.46683	0.353253	-2.52555	2.0718	1.2877	1.6163	-0.0180892	-0.392604	0.23301	0.62656	0	-0.10284	-0.0540862	-2.25614	-1.23133
49821	FAM102A	0.406005	2.46302	0.353253	-2.4499	1.42418	1.3306	0.865851	1.53073	1.87149	0.54968	-0.0796546	0.678335	0.0093781	0.243455	-0.692617	-0.388956
53042	PDE4D	0.406246	2.46156	0.353253	-2.51108	1.94949	1.04934	2.91731	1.25349	0.764901	0.847854	0.806271	-0.520704	0.527386	0.773785	-0.601796	0
10103	MFNG	0.406529	2.45985	0.353253	-2.59684	0.237182	-0.0401904	0.92169	1.03447	0.645277	1.67284	-0.444581	-0.777745	-0.0358291	-0.319919	-1.45418	-0.287893
34941	MFNG	0.40699	2.45706	0.353253	-2.5661	0.181563	-0.117339	0.823979	0.73491	0.441525	1.4588	-0.526893	-0.837255	-0.0687605	-0.631383	-1.64508	-0.5488
13275	NKIRAS1	0.411541	2.42989	0.353253	-2.40485	0.122914	-0.176266	1.86432	1.14007	0.461085	0.455592	-0.578417	-0.697872	-0.502681	0	-1.35429	-0.684358
11734	KLHL6	0.411973	2.42734	0.353253	-2.41943	0.802018	-0.24688	1.68716	0.444985	0.696126	-0.284115	-0.347911	-0.428274	-0.0823085	-1.10285	-1.41267	-1.20295
49164	ITPR1	0.413109	2.42067	0.353253	-2.5704	0.927099	0.98301	-0.250779	1.38876	1.51064	1.42694	-0.308763	-1.00777	-0.415128	0.0516491	0.135902	-0.122664
25774	MFNG	0.414116	2.41478	0.353253	-2.531	0.191153	-0.170703	0.856773	0.771999	0.515155	0.949896	-0.543121	-0.915836	-0.138577	-0.576029	-1.88069	-0.462821
18231	MFNG	0.416207	2.40265	0.353253	-2.50291	0.231114	-0.166981	0.95113	0.776101	0.52528	1.50296	-0.476002	-0.738033	-0.0887189	-0.466226	-1.55421	-0.444956
26950	NUDT2	0.41722	2.39682	0.353253	-2.52259	0	-0.602147	1.19705	0.146673	-0.196694	-0.0623544	-0.44403	-1.74369	-0.466583	-0.810647	-2.4269	-1.19233
20642	IL13RA1	0.418016	2.39225	0.353253	-2.5357	0.125254	0.0603015	1.52146	1.40259	0.417951	0.594852	-1.82092	-0.750076	-0.158689	0	0.128408	-0.826533
15902	CCND2	0.421164	2.37437	0.353253	-2.45405	2.23514	0.92277	0.142093	0.85752	0.12361	0.765916	0.281939	-0.485245	0	-0.634241	-0.792557	-0.80812
60030	MFNG	0.421421	2.37293	0.353253	-2.4379	0.219817	-0.0269996	0.88731	0.707625	0.64846	1.66373	-0.493715	-0.695268	-0.0783258	-0.32154	-1.52085	-0.270357
32633	FAM102A	0.423781	2.35971	0.353253	-2.41646	1.43955	1.39258	0.896322	1.71765	1.8363	0.568585	0.0783164	0.841427	0	0.417422	-0.574009	-0.343834
3351	MFNG	0.424832	2.35387	0.353253	-2.48935	0.189881	-0.12151	0.861678	0.809596	0.452735	1.52721	-0.50743	-0.798448	0	-0.417366	-1.47356	-0.493818
11924	ENST00000538264	0.425207	2.3518	0.353253	-2.54602	-0.127855	-1.02164	0.291762	0.471097	0.427733	0	-1.08999	-1.26177	-1.22803	-1.03845	-1.47555	-1.26771
8152	CD44	0.426313	2.34569	0.353253	-2.47547	1.41972	0.724247	-0.0465875	1.29753	1.784	0.810799	-0.151618	-0.688116	-0.38683	0.133852	-0.297665	0
19100	NUDT2	0.426812	2.34295	0.353253	-2.59258	-0.1184	-0.645267	1.06183	0.106663	-0.19736	0	-0.67185	-1.87459	-0.536025	-0.673424	-2.2726	-1.13402
33909	GALNT14	0.427722	2.33797	0.353253	-2.45586	0.785192	1.05909	2.27667	0.578962	1.07416	0.3921	0	0.596393	0.72547	-0.620237	-1.14455	-0.742437
34734	ENST00000415246	0.428918	2.33145	0.353253	-2.40042	0.836188	0.626893	0.89852	1.61161	1.38512	0.556929	-0.363746	-0.0323382	-0.743604	0.590008	-0.862407	0
49503	NUDT2	0.429779	2.32678	0.353253	-2.48789	0.0150391	-0.590584	1.21745	0.122031	-0.294975	0	-0.442713	-1.66121	-0.318506	-0.800125	-2.48563	-1.13286
57808	C12orf42	0.436268	2.29217	0.353253	-2.54883	0	0.50906	0.682472	0.366277	-0.0733582	-1.24139	-2.02278	-0.140597	-0.00118886	-1.13576	-1.48073	-2.15617
19476	TRAF2	0.436271	2.29216	0.353253	-2.46792	1.83071	0.437728	0.189362	0.561395	-0.106302	0.175234	-0.315195	0	-0.860002	-0.582755	-1.60056	-0.733593
22516	TNFSF10	0.439153	2.27711	0.353253	-2.48954	0.495417	1.25056	1.56665	0.950001	0.337676	0.969754	-0.971405	-0.570631	1.31837	0.107315	-1.1129	-0.323916
5894	MFNG	0.441994	2.26247	0.353253	-2.52769	0.227676	0	0.861979	0.875132	0.616248	1.65517	-0.430367	-0.672213	-0.0423747	-0.325762	-1.18943	-0.17105
14515	TNFSF10	0.443851	2.25301	0.353253	-2.48615	0.487949	1.09302	1.48676	1.10652	0.517292	0.959161	-0.732018	-0.528229	1.33742	0	-1.12013	-0.337447
43476	PPP1R3E	0.445333	2.24551	0.353253	-2.60098	1.17204	0.314254	0	1.20037	0.958357	0.471998	-0.176479	-0.372097	-0.509114	0.0743132	-0.743089	-1.15877
17315	NUDT2	0.44932	2.22558	0.353253	-2.48347	0.00640967	-0.573433	1.28192	0.175273	-0.245379	0	-0.488797	-1.68059	-0.401597	-0.543365	-2.09665	-1.06932
1971	TNFSF10	0.44993	2.22257	0.353253	-2.48049	0.829435	1.4738	1.82605	1.06103	0.542841	0.740543	-0.552684	-0.164392	1.632	0	-1.02661	-0.327974
14531	USP46	0.451973	2.21252	0.353253	-2.3803	0.610739	1.09049	0.276477	1.34163	1.36421	1.32989	-0.688114	-0.271304	0.0710221	-0.0478243	-0.472043	0.547562
40382	TRAF3IP2	0.452267	2.21108	0.353253	-2.36193	1.31511	1.52371	1.05826	1.44218	1.14055	1.42509	-0.216421	0.272543	0.962196	-0.206889	0.247003	-0.0220492
33164	NUDT2	0.453381	2.20565	0.353253	-2.41371	-0.00302543	-0.584795	1.16055	0.181809	-0.257824	0	-0.490695	-1.63412	-0.507442	-0.479837	-2.14753	-1.09089
48035	TNFSF10	0.45373	2.20395	0.353253	-2.56801	0.710514	1.25315	1.66429	1.10621	0.413829	0.912455	-0.744765	-0.298653	1.37096	0	-1.07169	-0.035957
37673	TNFSF10	0.456242	2.19182	0.353253	-2.43138	0.638914	1.22701	1.71212	0.991514	0.335589	0.809839	-0.810891	-0.5399	1.52099	-0.0437724	-0.904848	-0.299376
43598	OCIAD2	0.456883	2.18874	0.353253	-2.54604	0.210326	0.160982	1.05309	0	0.026638	0.23258	-0.556643	-0.746695	-0.555204	-0.540261	-1.7176	-0.98059
57964	ADA	0.458304	2.18196	0.353253	-2.50093	0.534772	0.514466	2.32396	1.07109	1.71135	0	-1.25599	-0.484664	1.80719	-0.581967	0.859447	-0.942118
20279	APOL3	0.461168	2.16841	0.353253	-2.43571	1.08161	0.662578	0.819144	0.496123	-0.0692579	0.159227	-0.990148	0.149341	-0.226447	-0.581853	-1.00651	-0.894772
5178	NUDT2	0.461555	2.16659	0.353253	-2.3556	0.0152177	-0.534	1.23642	0.105343	-0.186806	-0.0191123	-0.382815	-1.73386	-0.405123	-0.614777	-2.01944	-0.919476
7830	OCIAD2	0.462049	2.16427	0.353253	-2.43882	0.0212802	0	0.978411	0.121224	0.168141	0.311951	-0.519957	-0.846742	-0.683672	-0.550727	-1.57076	-0.910438
38296	LRRC8B	0.463319	2.15834	0.353253	-2.44255	1.61565	1.46056	0.156042	0.36741	0.019803	-0.17986	0.69204	-0.364123	-0.186604	-1.08966	-0.972407	-1.29918
14741	C5orf13	0.464532	2.15271	0.353253	-2.45561	0.419293	0.576554	0.569249	0	0.297689	-1.80759	-1.13855	-0.258601	-1.03519	-0.908067	-1.08755	-2.15376
35493	MYC	0.466172	2.14513	0.353253	-2.59417	0.588421	0.293732	0.25939	0.672705	0.736675	1.00312	-0.395557	-1.39595	-0.888081	0	0.114009	-0.48678
9951	CHCHD10	0.466194	2.14503	0.353253	-2.38504	-0.274512	-0.342783	0.217875	0.491502	0.685627	1.46825	-1.12875	-0.499929	-1.26338	-0.719361	-0.712785	-0.0358316
37063	NSUN5	0.467225	2.1403	0.353253	-2.58817	0.485973	0	1.07182	0.731284	0.226596	0.514492	-0.605972	-0.317982	-0.0308142	-0.875346	-0.910039	-0.816555
53020	NUDT2	0.467744	2.13792	0.353253	-2.43359	0	-0.561674	1.16432	0.187272	-0.144156	0.218184	-0.450361	-1.53142	-0.402344	-0.58758	-1.91833	-0.823283
58942	OCIAD2	0.468937	2.13248	0.353253	-2.42988	0.295606	0.167295	1.17766	0.337654	0.265846	0.563384	-0.363998	-0.594353	-0.489498	-0.241424	-1.36879	-0.689706
28511	XLOC_003738	0.470418	2.12577	0.353253	-2.57592	0.181375	0.145776	1.37667	1.41661	1.35528	0.943395	-1.05651	-0.470596	-0.463091	0.598729	0.282675	0
31110	HHAT	0.47431	2.10832	0.353253	-2.3963	1.18317	0.322092	1.3763	0.672993	1.37868	0.920076	-0.306713	0	-0.0872458	-0.474097	0.750133	-0.485344
47980	MYC	0.475738	2.102	0.353253	-2.56941	0.609222	0.291143	0.41004	0.649806	0.807384	1.06237	-0.336102	-1.0609	-0.72697	0	0.159993	-0.636629
383	DRAM2	0.475896	2.1013	0.353253	-2.56713	0.786888	0.567773	0.655424	0.474584	0.404802	0.311326	0.339312	-0.788869	0	-0.961138	-0.855411	-0.960789
17177	SLC6A6	0.476074	2.10052	0.353253	-2.58062	1.70569	1.44448	1.50219	1.20856	0.781307	1.16464	0.205831	0.954537	0.723921	-0.312143	-0.189735	0
58990	OCIAD2	0.476079	2.10049	0.353253	-2.4061	0.455232	0.257682	1.27701	0.319724	0.211811	0.288727	-0.233424	-0.471489	-0.382421	-0.342709	-1.47103	-0.713098
28853	KLF10	0.477424	2.09457	0.353253	-2.39484	1.0591	1.25542	0.935218	1.35968	1.94315	1.73391	0.165546	-0.096054	-0.173751	0.471297	0.151965	1.36752
58541	LOC100506694	0.477613	2.09375	0.353253	-2.34693	0.4965	0.596511	0.0402575	1.3415	0.862527	0	-0.61629	-0.679963	-0.275831	-0.22322	-0.652991	-0.610934
62409	KIAA0391	0.478295	2.09076	0.353253	-2.53617	0.5858	0.964289	0.975348	1.00168	0.892237	1.21335	-0.128946	-0.560523	0.328796	0.264586	-0.660279	0.00489203
17147	OCIAD2	0.479891	2.08381	0.353253	-2.37264	0.0316307	-0.0727462	0.95026	0	0.157105	0.155266	-0.539267	-0.973525	-0.679545	-0.557401	-1.47765	-0.906428
2911	RRS1	0.484448	2.06421	0.353253	-2.48486	1.80267	0.984407	1.66197	0.336802	0.447984	-0.0959003	0.437287	0	0.333699	-0.051796	-1.01841	-0.836362
19611	LRRC8B	0.484589	2.06361	0.353253	-2.52752	1.66674	1.48024	0.302749	0.409777	0.102227	-0.250102	0.741647	0	-0.130749	-1.10587	-0.852867	-1.21154
17940	LRRC8B	0.486539	2.05533	0.353253	-2.57246	1.56402	1.38849	0.163	0.533862	0	-0.246162	0.617601	0.0993159	-0.212345	-0.962403	-1.03871	-1.33647
31034	PPA1	0.487824	2.04992	0.353253	-2.44352	0.0706193	0.0965244	1.08707	1.04526	0.426803	0.862879	-0.679544	-1.45682	-0.353632	0.155351	0	-0.289599
7232	ZFP36L1	0.489455	2.04309	0.353253	-2.49525	1.27959	0.726841	0.332341	1.24127	1.5727	0.784582	0.250184	-0.246418	-0.437457	0.256414	-0.219561	0.149644
26532	LRRC8B	0.490634	2.03818	0.353253	-2.56508	1.50342	1.4005	0.0894901	0.204081	0.0703283	-0.466792	0.598797	0	-0.363733	-1.10189	-1.23241	-1.26343
22692	CFP	0.491077	2.03634	0.353253	-2.49237	0.0588927	0.874656	1.04973	0.114963	0.572371	0.782582	-0.489058	-0.367418	-0.478384	-0.42406	-0.554117	-0.389644
54850	FXN	0.492604	2.03003	0.353253	-2.46913	0.0315754	0.0480839	1.47094	1.11654	0.813614	0.318854	-0.578655	-0.444203	0	-0.0930292	-0.564009	-0.649506
59609	NT5C	0.497283	2.01093	0.353253	-2.39017	0.507507	-0.00313432	0.35838	0.0945327	0.58214	0.342706	-0.4658	-0.603473	-0.732729	-0.489091	-1.16087	-0.713082
49412	FAM123B	0.498673	2.00532	0.353253	-2.47015	-0.0533735	-0.357643	0.156645	0.89934	0.775668	0.731432	-0.884762	-1.24569	-0.784772	0	-0.996024	0.0403138
10052	PHF23	0.501045	1.99583	0.353253	-2.44354	0.42414	0.172998	0.0650419	1.19005	0.625512	0.598014	-0.354827	-0.688898	-0.731066	0.209424	-1.1525	-0.188298
57053	AHR	0.501873	1.99253	0.353253	-2.52056	1.40021	0.957198	0.911024	1.10679	1.32476	0.622147	0.135608	0.461283	-0.260964	-0.0102162	0	0.0287828
5962	LRRC8B	0.502024	1.99194	0.353253	-2.47579	1.69332	1.51195	0.202314	0.198119	0	-0.204138	0.843862	0.144805	-0.19077	-1.20785	-0.908747	-1.24476
54304	CMTM7	0.505862	1.97682	0.353253	-2.35866	0.791016	0.418525	0.181307	0.0479892	0.0457775	-0.408855	-0.540532	0.0577539	-0.427927	-1.12878	-1.33519	-1.44867
51153	RP9	0.509673	1.96204	0.353253	-2.37384	-0.00161779	-0.434292	0.728175	0	-0.402341	0.0616452	-0.652462	-0.898635	-0.689696	-0.811032	-1.50325	-1.32749
27474	PSEN2	0.510744	1.95793	0.353253	-2.36282	0.865505	0.697939	1.96559	0.641774	0.762723	0.15187	-0.209345	0.372038	1.10555	-0.330383	-0.791079	-0.877352
54921	GNB2L1	0.510807	1.95769	0.353253	-2.54171	0.619288	0.354534	1.18112	0.990882	0.992307	0.44502	-0.287071	-0.15743	-0.32689	-0.028349	-0.0392033	-0.392806
49057	MYC	0.510809	1.95768	0.353253	-2.60114	0.525434	0.344852	0.254951	0.68062	0.701771	0.858671	-0.410105	-0.854365	-0.758505	0	0.108472	-0.534065
27853	NOB1	0.514775	1.9426	0.353253	-2.46437	1.02602	0.275336	1.42043	0.838154	0.137743	0.493957	0.213444	-0.142447	0	-0.347694	-0.885078	-0.394499
40293	LOC100306951	0.514918	1.94206	0.353253	-2.53091	0.177234	-0.880103	0.40837	0.44967	0.618005	0	-0.666954	-1.73854	-1.07835	-0.203447	-0.566318	-0.718728
5031	TOR3A	0.517285	1.93317	0.353253	-2.37815	0.968692	0.824802	2.02209	-0.0287055	0.302057	0.68405	0.54067	0.10178	0.631454	-0.882675	-1.04487	-0.279198
25952	AK001057	0.517413	1.93269	0.353253	-2.40584	1.82887	1.62548	0.679494	0.544805	0	0.542062	0.586171	0.188062	-0.0915374	-0.528732	-0.667587	0.0306751
33192	GPER	0.518342	1.92923	0.353253	-2.38474	0.443664	0.0535293	0.113652	0.55214	0.916748	0.869627	-0.349439	-1.43974	-0.280328	-0.404569	0	-0.264705
46345	FAM60A	0.519067	1.92653	0.353253	-2.42348	0.262537	0.18502	-0.061699	1.00068	0.473836	0.441574	-0.295537	-0.81507	-0.612113	0	-0.635099	-1.01627
28538	MYO1E	0.520241	1.92219	0.353253	-2.44943	0.393077	-0.971315	0.701852	0.835669	1.29472	0.757383	-0.291467	-1.49813	-0.572908	-0.170939	-0.0728027	-0.0388425
22579	PSEN2	0.520376	1.92169	0.353253	-2.38722	0.87871	0.73438	1.9873	0.6062	0.79487	0.138816	-0.179106	0.403778	1.08741	-0.212977	-0.567248	-1.04583
6167	LRRC8B	0.520702	1.92049	0.353253	-2.42766	1.61455	1.25036	0.153314	0.298223	0	-0.348843	0.678558	0.0980187	-0.187497	-1.05219	-0.99556	-1.22255
26733	AK001057	0.521988	1.91575	0.353253	-2.40643	1.89079	1.87334	0.891083	0.669571	0.0816072	0.566694	0.630806	0.56384	0	-0.426175	-0.49693	0.074074
23318	KCNH8	0.52388	1.90883	0.353253	-2.53263	0.0333818	0.389693	0.359707	1.26675	0.779077	0	-0.858821	-0.922774	-0.639259	0.166095	-0.0736638	-0.439126
26359	ZFP36L2	0.527404	1.89608	0.353253	-2.37127	0.553483	0.029697	1.0899	1.15342	0.754146	0.965748	-0.542182	-0.286452	-0.00089996	-0.14511	-0.0170834	0
54906	LRRC8B	0.531777	1.88049	0.353253	-2.48602	1.71089	1.5083	0.381216	0.334753	-0.00358701	-0.207189	0.873716	0.180169	-0.0895194	-0.762232	-0.825466	-1.11893
6191	TRAP1	0.534658	1.87035	0.353253	-2.59975	1.16912	0.752284	1.7071	0.66347	0.741982	1.20309	0.464827	0.00546622	0.878955	-0.43281	0	-0.0992551
52518	MCM2	0.535065	1.86893	0.353253	-2.43281	0.213398	0.342754	0.901786	0.397524	-0.121899	0.774336	-0.648996	-0.123831	-0.337648	-0.844208	-0.866139	-0.0845538
62824	C12orf47	0.535595	1.86708	0.353253	-2.36342	1.05122	0.944399	1.46338	0.401264	0.131996	0.568937	0.425961	-0.409948	0.679721	-0.138729	-1.08487	-0.315654
32747	AHNAK	0.537106	1.86183	0.353253	-2.59992	1.09967	0.205269	0.00871295	0.740175	0.180576	0.60255	0.187492	-0.559078	-0.956461	0.234479	-0.987735	-0.462077
31115	FAM65B	0.538017	1.85868	0.353253	-2.41055	0.722136	0.397763	0.742976	0.82146	0.548284	0.334307	-0.353333	-0.270705	0.208585	-0.550129	-0.263057	-0.570086
33733	TMEM38A	0.538101	1.85839	0.353253	-2.34943	0.118546	0.577257	1.72698	0.944568	0.308193	0.408162	-0.224434	-0.517818	1.06642	-0.219633	-0.754135	-0.631
40014	LTB	0.54596	1.83164	0.353253	-2.43391	0.790358	0.59942	0.582499	0.271727	-1.08978	0.0293467	0.127324	0	-0.185488	-1.07709	-2.01625	-0.903718
30090	XLOC_l2_003050	0.550141	1.81772	0.353253	-2.3689	-0.105766	0.168945	1.47615	-0.291732	0.141775	0.305838	-1.12366	-0.938732	0.383605	-0.654274	-0.685724	-0.458758
21175	DALRD3	0.562302	1.7784	0.353253	-2.5618	0.405228	-0.150567	0.417108	0.789471	0.561613	0.817144	-0.25118	-0.725264	-0.489598	-0.252562	-0.424895	0
38899	A_33_P3262890	0.56541	1.76863	0.353253	-2.38181	0.38669	0.264359	0.476772	0.349149	0.349419	0.277236	-0.174084	-0.584634	-0.097339	-0.623195	-0.828433	-0.524479
12903	XLOC_004457	0.565587	1.76807	0.353253	-2.37821	0.39161	-0.165139	1.13968	0.423798	0.459208	0.493943	-0.606227	-0.531212	0.350849	-0.531723	-0.516157	-0.355501
32800	ANXA6	0.57186	1.74868	0.353253	-2.39579	0.903185	0.515005	1.14694	0.297456	0.355583	0.600265	0	0.13445	0.316398	-0.617302	-0.615489	-0.237208
32087	DUSP14	0.578801	1.72771	0.353253	-2.57624	0.881974	-0.062893	0.147193	1.02856	1.16008	0.648378	0	-0.796948	-0.403229	0.277799	0.234166	-0.241656
22533	MED22	0.582375	1.71711	0.353253	-2.37805	0.801668	-0.333104	0.982336	0.189258	0.221255	0.892676	0.162048	-0.824791	-0.0581874	-0.659575	-0.54528	0
38065	UBE2I	0.592127	1.68883	0.353253	-2.36069	1.05164	0.899964	0.467477	0.446375	0.664651	0.617517	0.109075	0.179749	0	-0.229455	-0.244001	-0.20387
35438	PLA2G16	0.308983	3.23643	0.549701	-2.28395	2.74078	1.73024	1.81566	1.14102	1.86417	1.4475	2.06711	0.519013	0.182118	0	-2.20578	0.0104916
62123	PERP	0.316382	3.16073	0.549701	-2.34376	2.1868	2.05546	1.3937	2.19538	2.27477	1.49368	-0.859647	-0.114854	-0.442599	2.56386	0.573548	-0.0820691
13329	PPARGC1B	0.316724	3.15732	0.549701	-2.33578	1.67321	1.57614	3.4027	1.66011	1.41951	2.57689	0	1.99979	1.50935	-0.214128	-0.482574	-0.456083
21025	MARCKS	0.345463	2.89466	0.549701	-2.27858	1.33959	1.68253	0.121833	1.97182	2.77396	1.14059	-0.0662679	-0.583572	-0.552547	1.03537	-0.486575	0.483545
34335	CNTNAP2	0.355101	2.8161	0.549701	-2.13752	2.15043	0.156344	-2.75022	-2.98525	3.15905	0	1.19672	-0.562766	-3.49046	-3.7347	0.0263758	-2.667
11851	TRIM7	0.371382	2.69265	0.549701	-2.19368	0.525264	0.0743592	0.563407	1.7294	0.94026	1.85952	-0.252661	-0.129861	-1.47212	0	0.0298558	-1.05716
54825	POU2AF1	0.371678	2.6905	0.549701	-2.23438	0.626782	1.62184	0.363607	1.2504	1.62082	0.947542	-0.053414	-0.420142	0.319322	-0.195977	-1.10222	-0.683821
59228	AGMAT	0.378799	2.63992	0.549701	-2.28375	0.796026	0.931115	2.065	0.863438	1.39171	0.890919	-0.066266	0.541488	0.546955	0	-1.45892	-1.02802
56136	EPHA4	0.381811	2.6191	0.549701	-2.29886	1.94545	0.868112	-0.867775	2.14603	1.25053	1.78801	0.620167	-0.581731	-0.59221	0.197332	-0.898969	0.0513517
42240	EPHA4	0.388441	2.57439	0.549701	-2.28119	2.18197	1.06647	-0.666198	1.97381	1.27661	1.65065	0.83021	-0.766707	-0.340925	0.30236	-0.727024	0
36726	AGMAT	0.39434	2.53588	0.549701	-2.32028	0.985254	0.98939	2.26089	0.711587	1.28051	0.883089	0.0746664	0.667198	0.702331	-0.179297	-1.3308	-0.8783
39441	XLOC_013571	0.398446	2.50975	0.549701	-2.25453	0.486772	0.721373	1.95136	1.27779	1.41848	0.373407	-0.456371	0	0.603556	0.0147112	-1.52516	-0.372809
49797	EPHA4	0.402424	2.48494	0.549701	-2.20399	2.04579	1.03401	-0.762736	2.01899	1.20358	1.56015	0.713894	-0.640049	-0.383244	0.279924	-0.699856	-0.0501621
2512	EPHA4	0.407977	2.45112	0.549701	-2.26014	2.22092	1.2555	-0.53017	1.95869	1.08563	1.61335	0.89948	-0.418579	-0.235809	0.264667	-0.666465	0
3430	EPHA4	0.408919	2.44547	0.549701	-2.12835	2.07126	1.07523	-0.687094	2.13295	1.34242	1.63279	0.874043	-0.386781	-0.323129	0	-0.512968	0.175708
44396	FAM102A	0.409623	2.44127	0.549701	-2.33337	1.48526	1.3679	0.887814	1.83811	1.85695	0.522736	-0.0521078	0.505789	0.6255	0.233857	-0.569148	-0.510904
19142	EPHA4	0.410408	2.4366	0.549701	-2.23839	2.12633	0.999067	-0.598204	1.95683	1.34738	1.59451	0.758594	-0.544703	-0.29177	0.335748	-0.530955	-0.0102041
24951	BNIP3	0.414989	2.4097	0.549701	-2.17059	0.184076	0.327182	1.99341	-0.252158	0.23463	-0.211537	-0.0837762	0	0.0234668	-2.03398	-0.911655	-2.33157
57359	SUV39H2	0.416018	2.40374	0.549701	-2.33978	0.668957	0.5865	1.69144	0.639187	0.975604	0.655693	-0.829839	-0.547114	0	0.263395	-1.32132	0.0605668
7377	AGMAT	0.416351	2.40182	0.549701	-2.25876	0.836642	0.880251	2.1046	0.353419	1.21147	0.60273	0	0.385479	0.601007	-0.269803	-1.2875	-1.02485
18320	SNX10	0.416715	2.39972	0.549701	-2.19303	0.330442	0.847494	-0.535688	1.29149	1.6563	1.06701	-1.20176	-0.602759	-0.497396	0.152525	-0.770754	0
44213	CACNA1E	0.417479	2.39533	0.549701	-2.13032	0.756755	1.90777	0.939299	2.09272	1.24183	1.88132	0.309807	0.602231	0.597676	0.675176	-1.42492	0.498372
30655	EPHA4	0.418699	2.38835	0.549701	-2.14463	2.13836	0.945606	-0.776869	1.98124	1.06596	1.29687	0.827749	-0.510894	-0.45659	0	-0.782584	0.0374007
26676	RAB26	0.419109	2.38602	0.549701	-2.13111	0.216434	0.166723	0.575934	0.388633	0.962052	0.230707	-1.67864	-0.884622	0.166306	-1.9196	-0.670585	0
19470	TBXAS1	0.419699	2.38266	0.549701	-2.12019	0.9872	0.75586	1.66806	2.01567	0.950152	1.49405	0.371306	0	-0.577017	-0.398344	0.172357	0.78726
35033	UTS2D	0.41997	2.38112	0.549701	-2.15176	2.05966	0.544047	0.848649	0.593738	1.47154	2.94604	0.218053	-0.477934	0	0.598052	-0.842475	1.45814
6875	TLE4	0.421443	2.3728	0.549701	-2.2011	0.19851	-0.173591	0.36504	1.77654	0.558135	0.842306	-0.418776	-1.46732	-1.2676	-0.81531	-0.0484491	0.104856
29224	TOMM34	0.423462	2.36148	0.549701	-2.15958	0.496576	0	1.35779	-0.295014	1.40663	-0.0236177	-0.0116707	-0.769562	0.506605	-1.46133	-1.32749	-1.43235
55504	NAT6	0.423836	2.3594	0.549701	-2.32643	0.133766	-0.160765	0.0812416	1.43889	0.784855	2.25065	-0.542496	-0.52988	-0.866949	-0.320371	-1.41733	0.775118
42842	CNR2	0.431491	2.31755	0.549701	-2.33234	0.46226	0.0780485	1.17162	1.86206	0.610013	2.02617	-0.39277	-0.634263	-0.0424401	-0.636379	-0.185558	0.825983
1433	FLJ37035	0.432581	2.31171	0.549701	-2.3328	0.787977	0.19982	1.82311	0.0854532	0	0.49655	-0.954285	0.0759662	0.79215	-0.84133	-1.49886	-1.43448
44690	NSUN5	0.438499	2.28051	0.549701	-2.14777	-0.0336571	-0.518383	0.664424	3.14685	0.407678	0.755859	-0.966017	-1.00985	-0.531241	0.512544	-0.41824	-0.300552
11122	SDK2	0.438866	2.2786	0.549701	-2.33668	0.997873	0.252262	0	1.1199	1.31951	1.18799	-0.48768	-0.687903	-0.0551259	-0.303547	-0.588336	-0.128759
32729	LRRC8B	0.438884	2.2785	0.549701	-2.31193	1.63491	1.44203	0.203657	0.564895	0.0461525	0	0.669013	-0.13507	-0.140802	-1.68031	-0.894101	-1.05562
1324	CYBB	0.438976	2.27803	0.549701	-2.12643	1.64225	1.63504	0.870633	0.256911	0	-0.100688	0.136895	0.890866	0.579431	-1.07899	-2.45385	-0.896931
3967	ZFP36L1	0.439158	2.27709	0.549701	-2.3054	0.473006	0.943145	-0.48207	1.34012	1.17718	0.427763	-0.67068	-0.973873	-1.1066	0.48811	-0.870756	-0.110197
20646	ZDHHC23	0.440839	2.2684	0.549701	-2.13671	1.52878	1.12438	0.136669	0.214823	0.162896	-0.0881415	0.230121	-0.38637	0.141253	-0.729064	-2.10507	-1.16152
53809	XLOC_010945	0.441125	2.26693	0.549701	-2.13458	1.1215	0.202287	1.09866	1.26668	1.32311	0.207512	0.0979264	-0.685783	0.0139297	0	-1.21604	-0.0747275
51280	PTPRK	0.444943	2.24748	0.549701	-2.29395	0.414894	0	-0.810626	0.999453	0.856195	-1.23195	-0.969376	-1.86971	-0.969441	-0.233614	-0.812705	-1.92705
55819	RGL4	0.445355	2.2454	0.549701	-2.30806	-0.532044	0	0.820587	0.163595	0.229094	0.110738	-2.07336	-0.149427	-1.22752	-0.85074	-0.884777	-1.02405
21631	CD79B	0.445422	2.24506	0.549701	-2.31267	-0.261699	-0.265752	0.62749	-0.0366009	-0.179039	0.036028	-1.18272	-0.688587	0	-1.47404	-2.28531	-1.44945
45977	MFSD3	0.446693	2.23867	0.549701	-2.25955	0.169797	0.174542	1.79942	0.464072	0.432812	0.476819	-0.701116	-0.0729998	0.839323	-0.606941	-1.58231	-1.33435
8933	RPP38	0.447652	2.23388	0.549701	-2.19229	0.705851	0.224148	2.02862	0.0306338	0.133063	-0.468095	-0.13388	-0.645763	-0.338291	-0.539854	-1.44854	-1.19676
25199	ANG	0.451772	2.2135	0.549701	-2.32534	0.977393	0.459029	2.7291	0.406802	1.17315	0.447028	-0.0480543	-0.834552	1.07351	0.0732909	-0.742039	-0.207641
45313	XLOC_000743	0.453825	2.20349	0.549701	-2.24081	0.146482	-0.663729	1.07452	0.897899	1.41597	0.630028	-1.62846	-0.876346	-0.687999	0.335477	0.22914	-0.709388
9856	NUDT2	0.455172	2.19697	0.549701	-2.30317	0.00854298	-0.587088	1.18684	0.129069	-0.22455	0	-0.482207	-1.45352	-0.329397	-0.667864	-2.37137	-0.995936
19439	METTL8	0.45521	2.19679	0.549701	-2.3361	0.742646	1.60914	1.60267	0.954832	1.20028	-0.375131	-0.000575737	0.888871	0	-0.197173	-0.835651	-0.933411
17614	ADD2	0.455471	2.19553	0.549701	-2.27594	0.965269	0	0.14031	0.324442	0.56364	-1.05651	-0.499724	-0.0428952	-0.678054	-1.16513	-1.13617	-2.34829
15765	NUDT2	0.457162	2.18741	0.549701	-2.30313	0.148976	-0.353961	1.51369	0.352205	0	-0.0403229	-0.229719	-1.36796	-0.177758	-0.487405	-1.97249	-0.919421
62587	NUDT2	0.460026	2.17379	0.549701	-2.27505	0.177533	-0.302776	1.46	0.119209	-0.255923	0.197859	-0.145656	-1.27463	-0.28346	-0.574559	-2.11983	-0.927231
42700	PRKCB	0.460368	2.17217	0.549701	-2.21931	0.801529	0.855477	0.0513612	0.619358	1.08541	1.26707	0.0744518	-1.18956	-0.146877	-0.480473	-0.327979	0.0358066
44590	XLOC_l2_001960	0.461808	2.1654	0.549701	-2.12624	0	-1.48636	2.4571	1.1305	0.0179943	-1.25745	-1.30932	-1.64819	0.510942	-0.596394	-0.874869	-1.90818
29367	C5orf45	0.46382	2.15601	0.549701	-2.31852	0	0.123047	1.47466	0.544367	0.163562	1.11001	-0.670158	-0.179383	0.0440976	-0.539147	-1.11574	-0.774209
1952	OCIAD2	0.464376	2.15343	0.549701	-2.28697	0.0293621	0	1.03275	0.124734	0.196464	0.504209	-0.461853	-0.638952	-0.625242	-0.527358	-1.5823	-0.916585
45017	NDUFAF4	0.464964	2.15071	0.549701	-2.33845	0.550095	0.43522	0.540484	1.09439	1.03799	0.869843	-0.0953445	-1.39871	-0.30126	0.507091	-0.703693	-0.10893
5057	OCIAD2	0.465691	2.14735	0.549701	-2.33077	0.151722	0	1.08424	0.28866	0.253883	0.423295	-0.460949	-0.653837	-0.605824	-0.377554	-1.57566	-0.739702
11937	TRAF2	0.468211	2.13579	0.549701	-2.12557	0.201203	0.0870773	1.04078	1.57351	0	0.841169	-0.965799	-0.0152676	-0.223923	-0.51615	-0.762084	-0.341656
49931	GSTA4	0.46918	2.13138	0.549701	-2.166	0.0841578	1.37947	1.74471	0.332319	1.25874	0.495317	-0.359016	-0.519573	0.689616	0	-0.377149	-0.689879
13681	DAK	0.469309	2.13079	0.549701	-2.1395	0.943001	-0.0352002	1.16899	1.25123	0.951839	-0.307284	-0.444539	-0.314634	-0.522789	-0.333192	-0.366416	-0.5942
31105	SHMT2	0.469908	2.12808	0.549701	-2.31071	0.067688	-0.499555	0.348196	0.579293	0.317205	0.338579	-0.619446	-1.24033	-0.342044	-0.300759	-1.6485	-1.23481
41575	LOC100505771	0.470515	2.12533	0.549701	-2.20811	-0.903589	-0.757441	0	-0.101016	0.0150824	-0.00526763	-1.40185	-1.32999	-1.32337	-0.83381	-2.03123	-1.35811
18272	TCEAL4	0.471792	2.11958	0.549701	-2.14777	1.03273	-0.0679301	0.944065	0.351885	0.38229	0.523359	-0.0280519	-0.035943	-0.740976	-0.721434	-0.654168	-1.15569
58275	GSTA4	0.474171	2.10894	0.549701	-2.30661	0.171191	1.51935	1.88219	0.67333	1.31445	0.71714	-0.180458	-0.215282	0.857679	0	-0.310298	-0.333112
23941	OCIAD2	0.475648	2.1024	0.549701	-2.25681	0.099666	0.0308318	1.11098	0	0.0814337	0.40373	-0.483593	-0.540004	-0.557118	-0.618735	-1.66526	-0.840861
23092	OCIAD2	0.47731	2.09507	0.549701	-2.28516	0	0.0208704	1.00825	0.236937	0.227119	0.266444	-0.514046	-0.634238	-0.707226	-0.430121	-1.43827	-0.91848
19192	P2RY8	0.478872	2.08824	0.549701	-2.29953	0.184623	0.184383	0.968803	0.583673	0.0213618	0.493449	-0.919939	-0.643759	-0.224138	-0.848598	-0.14312	-1.15788
29427	AK001057	0.481895	2.07514	0.549701	-2.21005	2.01149	1.91998	1.133	0.787638	0.245148	0.833329	0.616738	-0.0210536	-0.0207921	0	-0.324233	0.360681
33022	LMCD1	0.482373	2.07308	0.549701	-2.27888	1.19819	1.37216	2.18245	2.11639	1.09666	1.51662	-0.317627	0.872361	1.36991	1.66039	-0.413238	0
8467	PLEKHB1	0.4847	2.06313	0.549701	-2.1487	0.675173	0.171308	1.13905	1.17758	1.79361	1.22354	0	-0.358363	-0.302696	0.263774	-0.240384	0.548911
57755	ANKRD28	0.484977	2.06195	0.549701	-2.16608	0.254195	0.655453	0.391871	0.607126	1.20022	0.144657	-0.826285	-0.773589	-0.233445	0.322841	-0.693	-0.807069
34327	HIPK2	0.485282	2.06066	0.549701	-2.14795	2.55055	1.4865	1.34655	1.26377	0.447083	2.37114	1.73248	-0.303313	0	0.380259	0.343348	1.0542
519	PVT1	0.48619	2.05681	0.549701	-2.20129	1.20535	1.14074	1.55336	0.510658	1.0798	0.950977	0.61746	0.0850514	0	0.24817	-0.614817	-0.137422
20231	AK001057	0.486902	2.0538	0.549701	-2.21547	1.93068	1.86136	0.924196	0.734891	0.166028	0.58525	0.591853	-0.0234821	0	-0.385342	-0.349602	0.139196
51718	GSTA4	0.488379	2.04759	0.549701	-2.19013	0.298876	1.70789	2.01087	0.752327	1.48577	0.983555	-0.0463215	0	1.05354	0.215996	-0.107881	-0.0796177
4949	CXCR3	0.488472	2.0472	0.549701	-2.22401	0.550161	1.00265	1.14849	2.45837	1.56178	2.17031	0	-0.119633	0.623062	0.823388	-0.11912	1.48215
3015	SNX29	0.489029	2.04487	0.549701	-2.1221	1.06351	0.25062	1.4409	-0.237666	-0.0692524	-0.750587	0.600797	0	-0.110458	-1.6339	-1.68609	-1.66487
60662	MAD2L1	0.492074	2.03222	0.549701	-2.12866	0.724144	1.47666	1.03699	0.905363	1.24288	0.846106	0.47339	-0.312203	0.365382	-0.128395	-0.304348	0
6814	TLE4	0.493365	2.0269	0.549701	-2.31246	0.589393	0.488266	0.261146	1.25268	1.04543	1.28742	-0.0438015	-0.708281	0	-0.200062	-0.342166	0.103019
51145	XLOC_013181	0.494171	2.02359	0.549701	-2.15503	0.564162	1.09867	1.84125	0.0509514	-1.15752	0.0100391	0	-0.703292	0.468875	-1.22671	-1.5818	-0.651025
44198	ZSCAN16	0.495694	2.01737	0.549701	-2.251	0.470264	0.649394	0.936184	-0.0173476	-0.490999	-0.640931	0.115651	-0.873714	-0.107937	-1.58686	-1.5174	-1.19805
36259	PVT1	0.496156	2.0155	0.549701	-2.12709	0.242005	0.117873	-0.164503	0.469625	1.003	0.498015	-0.698697	-0.628947	-1.02236	-0.459988	-1.0908	0
39361	SFXN4	0.49676	2.01305	0.549701	-2.15067	0.369224	0.90813	0.72422	-0.368187	0.433029	0.44136	0	0.439998	-0.249862	-1.41511	-1.33759	-0.98595
40240	XLOC_010556	0.49765	2.00944	0.549701	-2.1759	1.5319	0.580883	0.961849	0.250227	0.0607198	0	1.03002	0.0101269	-0.466191	-1.15808	-1.54481	-0.526262
12484	TCEB3	0.500208	1.99917	0.549701	-2.214	1.07981	1.32703	0.327223	0.539633	0.931062	0.192837	0.193445	-0.343563	-0.486396	0	-0.621385	-0.340905
15091	RAB3IP	0.500507	1.99798	0.549701	-2.31712	1.10243	1.08774	1.35461	0.761531	1.28849	0.213237	-0.25604	-0.0462631	0.87173	-0.582486	0	-0.17013
13158	LOC100508995	0.500601	1.9976	0.549701	-2.22787	0.605218	0.493042	1.81928	1.12819	1.42437	0.241569	0.219587	0	0.60777	-0.199557	-0.20922	-0.69651
25061	LOC100507616	0.50259	1.98969	0.549701	-2.31466	-0.414934	-0.0933441	0.190448	0.467419	0	-0.606456	-1.61997	-0.555404	-0.237322	-0.683083	-1.4952	-1.82117
57380	USP53	0.503417	1.98643	0.549701	-2.20234	0.857457	0.259753	0.036426	1.13003	1.00484	0	-0.570984	-0.580993	-1.30576	0.0541688	-0.170018	-0.0789503
38947	SLC35F2	0.505975	1.97638	0.549701	-2.15852	1.72888	1.58276	0.699425	1.28188	0.935676	1.08993	0.605723	0.427986	0.638626	0.506765	-0.414674	-0.34304
53698	SH2B2	0.506649	1.97375	0.549701	-2.17725	-0.0705109	-0.577328	0.636412	1.24365	0.439968	1.37598	-0.508351	-0.868123	-0.499582	-0.250557	-0.863065	0.152207
36133	C12orf47	0.507451	1.97063	0.549701	-2.31914	0.414065	0.223387	0.906758	1.05687	0.563635	0.999639	-0.234324	-1.47666	-0.311511	0.317638	-0.0200213	0.0172806
36092	ZEB1	0.508257	1.96751	0.549701	-2.12809	0.291193	0.157477	-1.08902	0.83404	0.88577	0.222265	-0.868938	-1.3454	-1.65723	0	-0.648237	-0.0366763
4980	MZB1	0.508535	1.96643	0.549701	-2.17221	0.508798	0.753467	0.721238	-0.367536	0.162537	0.688392	-0.148636	-0.623896	0.496839	-1.20912	-1.35199	-0.549793
43562	EBPL	0.509299	1.96348	0.549701	-2.14661	0.502342	0.111365	1.07091	-0.199171	0.249871	0.118293	0.06529	-0.392297	-0.0837203	-0.946295	-1.48601	-1.14385
29612	STAG3	0.51279	1.95012	0.549701	-2.33694	-0.0496552	-0.574744	0.422553	1.3107	1.25435	0.864935	-0.894651	-0.80192	-0.677047	0.0487676	-0.0779523	-0.150415
47779	PRKCB	0.515385	1.9403	0.549701	-2.30004	1.07121	0.811852	0.0936968	1.15558	0.938216	1.60945	0.198201	-0.354139	-0.111273	-0.0375312	0	0.247076
53424	SP140L	0.515657	1.93927	0.549701	-2.32777	0.578289	0.855876	0.776691	1.2484	0.73558	1.23898	-0.235255	-0.176541	0.478986	-0.132438	-0.144352	-0.0896791
10664	AK001057	0.517088	1.93391	0.549701	-2.20423	1.74022	1.68238	0.711854	0.442165	0.0607683	0.180497	0.51025	0.236097	-0.12178	-0.749376	-0.766425	0
44459	RGS14	0.518155	1.92992	0.549701	-2.22509	0.663047	0.466038	1.30699	0.605366	0.652247	1.46634	0	0.190791	0.284814	-0.358405	-0.61582	-0.0326088
25879	LRRC8B	0.523392	1.91061	0.549701	-2.20308	1.51177	1.33625	0.0296526	0.305397	0	-0.230338	0.60435	0.170622	-0.100379	-1.05333	-1.13211	-1.14064
59889	ZFP36L2	0.524317	1.90724	0.549701	-2.12475	0.537013	0.159556	1.03314	1.21189	0.514763	1.23448	-0.533039	0.00274728	0	-0.122848	-0.109518	-0.135446
33097	PSEN2	0.524866	1.90525	0.549701	-2.17003	0.860418	0.739431	1.86397	0.44917	0.591679	0.202246	-0.283221	0.576229	1.01699	-0.390884	-0.87108	-0.921001
53824	TMEM123	0.52578	1.90194	0.549701	-2.18272	0.909451	1.12644	0	0.315897	0.953597	0.955725	0.207912	0.157161	-0.643755	-0.146799	-0.711019	-0.167208
50366	KRTCAP3	0.527002	1.89753	0.549701	-2.11741	0.240457	0.721527	1.26914	-0.480274	0.584072	0.527031	-0.0612654	0.118262	0.237955	-1.614	-1.04998	-0.313741
13934	AF264629	0.528412	1.89246	0.549701	-2.15041	0.891157	0	0.0987333	0.649036	0.374755	0.37963	-0.663468	-0.528389	-0.747585	-0.411086	0.0177554	-0.795499
15803	MZT2A	0.52902	1.89029	0.549701	-2.154	-0.466891	-0.0427714	0.462975	-0.647829	0.256996	-0.779456	-0.836187	-0.641438	-0.762087	-1.61382	-1.31571	-1.55937
25589	ZFP36L2	0.53118	1.8826	0.549701	-2.16793	0.649011	0.163993	1.05216	1.14895	0.708577	1.0876	-0.365763	0	0.10014	-0.25958	-0.0789672	-0.0618968
10019	ZFP36L2	0.531327	1.88208	0.549701	-2.21746	0.73929	0.184901	1.0303	1.02652	0.676347	0.918914	-0.455945	0	0.076625	-0.262243	-0.106398	-0.14974
8385	ZFP36L2	0.531475	1.88156	0.549701	-2.15401	0.688296	0.155176	1.17753	1.07482	0.611718	1.02068	-0.388331	0	0.212352	-0.300995	-0.120942	-0.145416
50616	SCAI	0.533486	1.87446	0.549701	-2.16998	0.112022	1.03602	-0.550164	0.542332	1.20156	0.258607	-0.41667	-0.304925	-0.962894	-0.151377	-0.141362	-0.861273
34567	C1QBP	0.536803	1.86288	0.549701	-2.11839	0.650555	0.71699	0.95517	0	0.816773	0.70374	-0.206264	-0.177919	0.222379	-0.36641	-0.85894	-0.154836
55691	TGDS	0.537164	1.86163	0.549701	-2.13545	0.46095	0.436041	0.623754	0.597081	0.909127	-0.121018	-0.355334	-0.269479	-0.289664	-0.116093	-0.800261	-0.642633
14988	HMOX2	0.538529	1.85691	0.549701	-2.34297	-0.0299694	0.0679209	1.36012	0.792739	0.780998	1.10193	-0.610025	-0.450613	0.355261	0.039227	-0.473746	-0.14378
176	ZFP36L2	0.540984	1.84848	0.549701	-2.19114	0.976598	0.325454	1.28166	0.808982	0.803418	0.7105	-0.171142	0.101358	0.31503	-0.530223	0	-0.126473
35173	CCDC90A	0.54111	1.84805	0.549701	-2.20438	0.52386	0.220877	1.76922	0.493323	0.673177	0.770427	0.204649	-1.12803	0.568655	-0.184729	-0.325706	0
25990	SNX22	0.541699	1.84604	0.549701	-2.19963	0.105873	0	0.88617	-0.159713	-0.15308	-0.558654	-0.567922	-0.375178	0.129755	-1.2702	-1.08324	-2.01923
56083	PTCH1	0.541984	1.84507	0.549701	-2.20668	1.54637	1.2907	0.605502	0.080068	0.37094	0.370796	0.378601	0.463337	0.284634	-0.658992	-1.02983	-0.475437
38662	PARP8	0.542066	1.84479	0.549701	-2.24126	1.24801	0.0906627	0.629793	-0.125501	0.50622	1.07667	0.805327	-0.80954	-0.436294	-0.715142	-0.942272	0.223019
13385	A_24_P135501	0.543164	1.84107	0.549701	-2.11676	-0.467594	-0.84266	0.358381	0.169677	0.0541557	0.20196	-0.822241	-1.38186	-1.13165	-0.793495	-1.07547	-0.604605
61974	AIM2	0.543461	1.84006	0.549701	-2.12016	1.98955	2.79092	2.76099	1.48401	0.480133	0.394099	0.909198	1.66668	1.69889	0.201145	0.14527	0
27721	LRRC8B	0.543636	1.83947	0.549701	-2.31156	1.74637	1.52095	0.282308	0.379082	0	-0.197502	0.77632	0.487516	-0.022663	-0.894643	-0.857526	-1.03353
44749	GRK6	0.543866	1.83869	0.549701	-2.14797	0.624973	0	0.138427	0.950804	0.529463	1.59674	-0.197519	-0.322148	-0.58374	-0.104264	-0.3089	0.0849222
559	TRIM59	0.544135	1.83778	0.549701	-2.32112	0.972414	0.810257	0	1.7275	1.48393	1.04327	0.0632048	-0.266631	-0.342712	0.441036	0.614384	0.26031
6923	FAM45A	0.546554	1.82965	0.549701	-2.1436	1.29036	0.618577	0.798412	0.66673	-0.0415233	0.614632	0.24875	-0.689354	0	-0.368059	-0.208886	-0.264643
45556	NECAP2	0.547847	1.82533	0.549701	-2.18782	0.822063	0.495269	0.895841	0.787602	0.159632	0.547402	0.187677	-0.823083	0.590419	-0.121315	-0.994044	-0.34078
32847	ABLIM1	0.548744	1.82234	0.549701	-2.26472	0.542782	0.505954	1.05614	-0.00594791	0.389869	-0.00641131	-0.149415	0	-0.0625425	-0.761025	-1.00516	-0.734247
6940	TAPBP	0.55045	1.8167	0.549701	-2.31263	0.139969	0.0751298	0	1.00568	0.381054	0.471979	-0.220343	-0.568076	-0.963137	-0.177844	-0.591848	-0.572836
29289	MTMR14	0.551273	1.81398	0.549701	-2.21239	0.697419	0	0.626178	0.75377	0.612139	0.698373	-0.0838926	-0.678934	-0.0906315	-0.119616	-0.91493	0.120916
19143	TMEM87B	0.551328	1.8138	0.549701	-2.19286	0.58319	0.598032	1.30432	0.382763	0.286661	0.355001	-0.123953	-0.0450775	0.169651	-1.02033	-0.160098	-0.464318
17928	TSC22D4	0.551354	1.81372	0.549701	-2.25432	0.591203	0.703197	0.552301	0.0834329	-0.0411427	0.756936	0.0906453	0.0850358	-0.192236	-0.887196	-0.94447	-0.659553
50566	CACYBP	0.552366	1.81039	0.549701	-2.13837	0.144847	0.549689	0.752651	0.223939	0.669716	0.525927	-0.497714	-0.732307	0.200466	-0.248568	-0.659395	-0.333535
46878	TMEM38A	0.552497	1.80997	0.549701	-2.28586	0.211289	0.634835	1.75797	0.915247	0.211467	0.457907	-0.134763	-0.319452	1.13823	-0.212394	-0.787978	-0.630705
61008	PSMG3	0.552774	1.80906	0.549701	-2.32568	0.387231	0.211734	1.33106	0.493265	-0.160289	0.7453	-0.107849	-0.25703	0.240061	-0.576979	-1.16358	-0.257764
36175	RGS10	0.554298	1.80408	0.549701	-2.24914	1.20578	0.941102	1.5791	0	0.333637	-0.1132	0.246096	0.212616	0.942036	-0.405432	-0.800213	-1.35628
29441	TMEM38A	0.556741	1.79617	0.549701	-2.27558	0.0348722	0.479262	1.70639	0.956923	0.36078	0.594267	-0.248256	-0.609738	0.930011	-0.121945	-0.514206	-0.372909
31609	A_24_P24142	0.557062	1.79513	0.549701	-2.17196	0.0399786	-0.269024	0.420194	0.128502	-0.0781803	0.296388	-0.443776	-0.738862	-0.768972	-0.836137	-0.785445	-0.953491
41933	FAM107B	0.557979	1.79218	0.549701	-2.14642	1.4519	0.816818	-0.0267371	0	0.82999	0.595817	0.602849	-0.301039	-0.487071	-0.413459	-0.466133	-0.31766
11631	ACAT1	0.559443	1.78749	0.549701	-2.13141	0.772179	0.543293	1.02849	0.520852	0.610965	0.803981	-0.326303	-0.00382559	0.537969	-0.168854	-0.799688	0.0128506
15224	EAF2	0.560077	1.78547	0.549701	-2.2887	-0.85183	-0.118071	1.5612	1.15763	0.482694	-0.775597	-1.56163	-1.0446	1.17219	0.249062	-0.776229	-1.60059
32848	FKBP11	0.565315	1.76893	0.549701	-2.21702	0.915589	0	1.51928	0.199413	0.218583	-0.0831177	0.565574	-0.839343	0.919532	-0.756057	-0.943568	-1.11363
60830	HIP1	0.566852	1.76413	0.549701	-2.16595	0.177148	-0.170486	0.651365	0	-0.308397	-1.01226	-1.08642	-0.530779	-0.306209	-0.590616	-1.2717	-1.79064
23662	ANKZF1	0.568642	1.75858	0.549701	-2.15887	1.04087	0.468577	0.867949	0.437004	-0.00955078	1.21732	-0.0214882	-0.357699	0.0374164	-0.323527	-0.262514	0.0635345
31318	LAX1	0.570783	1.75198	0.549701	-2.16742	0.431344	0.760939	1.57528	0.509359	0.540712	1.17653	-0.299397	0.335708	0.818385	-0.409359	-0.79833	0.493244
36190	C21orf59	0.570833	1.75183	0.549701	-2.27016	0.603494	0.873876	1.62765	-0.344195	0	-0.872318	-0.442116	0.0356268	1.29544	-1.24421	-1.02247	-1.58692
15196	ANKZF1	0.572633	1.74632	0.549701	-2.21758	1.03553	0.454131	0.95194	0.495131	0	1.30057	-0.070202	-0.31074	0.229794	-0.223975	-0.383816	0.170339
25640	ENST00000390626	0.573046	1.74506	0.549701	-2.29374	-0.212265	-0.282246	0.315113	-0.751901	0	-0.37992	-0.777423	-0.735028	-0.568204	-1.57883	-1.09386	-1.37754
3325	CLP1	0.574164	1.74166	0.549701	-2.24302	0.67479	0.477682	0.451964	0.315168	0.332694	0.970178	0.138678	-0.522055	-0.610073	-0.106302	-0.480565	0
24815	XPC	0.580518	1.7226	0.549701	-2.28808	0.467766	-0.290241	0.423513	0	0.11705	0.153696	-0.405656	-0.74972	-0.668553	-0.894467	-0.456019	-0.661331
29601	PARP12	0.582338	1.71722	0.549701	-2.11558	0.808025	0.358004	0.29088	0.670344	0.482901	0.754759	-0.0319437	-0.530522	0.0926423	-0.326163	-0.319496	-0.200037
30453	CDC25B	0.582616	1.7164	0.549701	-2.30453	0.636451	0.0878392	0.648097	0.000562873	0.261556	0.543729	0	-0.90532	0.0107007	-0.534677	-0.526547	-0.542215
44571	ENST00000441797	0.582798	1.71586	0.549701	-2.20095	0.131747	0	0.282756	0.21614	-0.0298485	0.50983	-0.260756	-0.919258	-0.657151	-0.424021	-0.705769	-0.596015
54680	PIM3	0.583357	1.71422	0.549701	-2.30518	1.03799	0.799748	0.372283	0.548952	-0.101303	0.824079	0.580521	0.0961668	-0.4385	-0.115352	-1.09374	-0.212634
28340	IFFO2	0.587272	1.70279	0.549701	-2.28851	0.680145	0.992613	1.4419	0.617095	0.778807	0.474326	-0.292115	0.495586	0.687288	0	-0.279471	-0.233802
37505	NCF1	0.58731	1.70268	0.549701	-2.15838	-0.342683	-0.478196	0.543049	-0.262187	-0.16507	0	-1.077	-0.839535	-0.164025	-1.16038	-0.908638	-1.16235
17472	ANKZF1	0.589453	1.69649	0.549701	-2.23103	0.827049	0.358729	0.859179	0.447302	0	1.1559	-0.130026	-0.433845	0.0864182	-0.276086	-0.348416	0.1748
37421	PDCD2L	0.593601	1.68463	0.549701	-2.17477	0.395514	0	1.09723	1.15515	0.87529	1.28245	-0.211992	-1.16136	0.429518	0.689661	0.0656133	0.479593
48755	TEX264	0.595865	1.67823	0.549701	-2.18202	0.112718	-0.249283	0.726309	0.671524	0.381324	0.463942	-0.411452	-1.10413	0.0903332	0	-0.778862	-0.171019
62524	ANKZF1	0.601162	1.66344	0.549701	-2.15045	1.11075	0.611406	0.834296	0.640349	-0.0213766	1.45574	0.17207	0	0.126313	-0.102462	-0.408999	0.439197
55870	TTC32	0.613557	1.62984	0.549701	-2.13299	0.802722	0.387357	0.889524	-0.106019	-0.0627512	-0.304018	0.180617	-0.213795	-0.127293	-0.681754	-0.953875	-0.825475
32081	SMYD3	0.622329	1.60687	0.549701	-2.14736	-0.0763009	0.0522341	0.339394	1.26056	1.55327	0.722359	-0.512728	-0.499318	-0.460287	0.510722	0.64686	0.0607666
25494	CHI3L2	0.313578	3.189	1.09102	-2.08146	-0.302103	0.719859	1.40639	0.475407	-0.270561	-1.5804	-0.880646	-0.032462	0.399137	-1.03819	-4.52439	-3.51347
62575	CHI3L2	0.346224	2.88831	1.09102	-2.03379	-0.0153447	1.04266	1.70848	0.548968	-0.102679	-1.28886	-0.634435	0.700692	0.597889	-0.953962	-3.89317	-3.10513
13395	CHI3L2	0.346539	2.88568	1.09102	-1.92203	-0.536556	0.543989	1.1998	0.329903	-0.338796	-1.73424	-0.983542	0.0239734	0.231792	-1.03577	-4.38761	-3.55822
34708	LOC100287482	0.349915	2.85784	1.09102	-1.96456	2.08256	1.8287	2.76541	-0.0244344	2.06997	1.81639	1.57409	0.40587	0.741769	0	-1.57477	0.30209
18083	CHI3L2	0.350247	2.85513	1.09102	-1.95782	-0.487454	0.59093	1.10069	0.229382	-0.475292	-1.84237	-0.994945	0.152969	0.138937	-1.11576	-4.34378	-3.80286
33876	KCNA3	0.355819	2.81042	1.09102	-1.91213	1.11225	1.05099	-0.123378	1.02742	0.98055	0.116273	0.204134	-0.721429	0.161069	0	-2.63015	-1.79424
41158	CHI3L2	0.365381	2.73687	1.09102	-1.94816	-0.498357	0.468624	1.12403	0.0336069	-0.62817	-1.95933	-0.985013	0.182221	0	-1.33858	-4.2919	-3.7415
19278	LOC727869	0.389771	2.56561	1.09102	-1.94556	-0.722003	-0.0707674	2.76424	0.684012	0.291695	-0.545518	-0.734898	-0.49566	0	-1.83383	-0.802832	-1.88692
44877	FA2H	0.395729	2.52698	1.09102	-1.91338	1.58853	1.0867	-0.149792	1.33547	2.78671	0.873352	0.714474	-0.511914	-0.656465	0.622898	-0.672503	0
35381	LOC100507228	0.398279	2.5108	1.09102	-2.1	1.19195	1.6752	3.00009	1.3092	1.41395	1.18006	0.0138433	1.88386	1.32043	0	-1.29535	-0.121229
53988	MAP2K6	0.406287	2.46132	1.09102	-2.10175	0.0148898	1.29027	-0.282746	0.712302	0.93879	0.470114	-0.63558	0.053935	-0.139449	-1.44059	-1.09547	-1.39582
9223	C8orf55	0.414683	2.41148	1.09102	-1.98652	0.731213	0	2.28013	0.824441	1.28725	0.22346	-0.814342	0.450676	0.697191	-0.208533	-1.14009	-1.25793
4101	LOC338620	0.415586	2.40624	1.09102	-1.97077	1.10357	0.0377577	3.29926	0.839352	1.80571	1.51325	0.264867	-0.226882	0.886876	-0.150346	-0.722515	0.946213
13091	PODXL	0.421399	2.37305	1.09102	-2.07268	0.549161	0.823438	2.40573	1.73257	0.920262	0.322374	-0.467381	-1.44557	1.35068	1.97005	-0.816716	-1.31799
31623	EPHA4	0.433997	2.30416	1.09102	-2.04861	2.1098	1.10506	-0.781997	2.13708	1.20247	1.14103	0.772995	-0.368662	-0.381765	0.344886	-0.662619	-0.0168418
51611	MGAT4A	0.435197	2.29781	1.09102	-2.09143	0.786705	0.392599	0.603765	0.887049	1.77633	0.705952	-0.471357	-0.690992	0.0230599	-0.925262	-0.551123	0.566514
51532	EPHA4	0.437962	2.2833	1.09102	-2.11273	1.86077	0.886742	-0.942079	1.53611	1.06192	1.56891	0.621582	-0.56644	-0.595632	0	-0.700214	0.0663346
13890	C10orf95	0.449495	2.22472	1.09102	-2.09551	0	0.0417369	1.26972	-0.398605	-0.49855	-0.119653	-1.16182	0.286482	-0.119588	-2.09545	-1.61225	-1.92446
61465	LOC100652917	0.449675	2.22383	1.09102	-2.11022	1.34404	1.35312	3.11449	1.57714	0.107579	0.133702	0.777599	0.477373	0.626879	0.815845	-1.39279	-0.593105
11019	F12	0.450897	2.2178	1.09102	-2.05296	0	0.440981	0.828372	0.625386	0.316082	0.598542	-0.0552066	-0.141044	-1.31903	-0.500877	-1.45056	-0.6187
36486	LOC100131043	0.453477	2.20518	1.09102	-2.02527	-0.357377	0.2781	0.391552	0.759286	0.57496	2.01529	-0.502636	-0.288917	-1.79415	0	-1.02246	0.424574
7656	DPH5	0.457586	2.18538	1.09102	-2.0074	0.288945	0.461901	1.14048	0	0.565412	-0.229961	-0.555507	-0.669334	-0.0587447	-0.397184	-2.00183	-0.857943
16839	FAM195A	0.458813	2.17954	1.09102	-2.049	-0.222612	-0.834913	0.869037	0.816662	0.980332	0.441309	-1.09876	-0.723016	-0.867475	-0.259921	-0.995624	-0.749526
38299	GSTA4	0.46329	2.15848	1.09102	-2.07684	0.240851	1.6333	1.94881	0.658332	1.5232	0.776003	-0.200483	-0.620243	0.985031	0.256024	0	-0.299913
35028	PLEKHG7	0.465619	2.14768	1.09102	-2.02348	1.52592	1.67715	0.393655	1.40518	1.33933	1.33806	0.131311	-0.453708	0.303792	0.113702	0.0932423	0.874272
31291	MGAT5	0.467926	2.13709	1.09102	-2.003	0.704108	0.473077	0.382004	0.41406	-0.113071	-0.390927	-0.865187	0.262961	-0.448759	-1.88134	-1.02973	-1.14258
30102	TKT	0.46862	2.13392	1.09102	-1.99566	0.889403	1.18595	1.36413	-0.209143	-0.561244	-1.22375	0.387917	0.340416	0.947919	-2.14455	-2.6549	-1.99251
55138	PRMT5	0.47485	2.10593	1.09102	-2.09275	0.842115	-0.116756	0.915004	0.98579	0.861666	0.910441	0.183987	-0.711205	0.21728	0	-1.4507	-0.287841
9236	ATP6V1E2	0.47736	2.09486	1.09102	-2.04455	0.0612988	0.752239	2.1273	0.637686	0.65024	0.0910466	-0.424948	0.069635	-0.172361	-0.132861	-0.698928	-0.721839
9516	RPP38	0.480167	2.08261	1.09102	-1.9661	0.449715	-0.242786	1.80555	0.602821	0.643325	0	-0.515455	-0.661191	-0.519909	-0.0168863	-0.75129	-0.626999
48385	KIAA0922	0.484977	2.06195	1.09102	-1.9827	0.3437	0.268562	0.235125	0.248445	0.524831	0	-1.04531	0.151808	-0.0617363	-0.899652	-1.04081	-1.7477
1666	KIAA0319	0.485154	2.0612	1.09102	-2.04989	2.3724	2.16714	1.13662	0.991503	1.02128	0.661017	1.48888	0.516674	0.920295	0	-0.893292	0.0565044
26290	ENST00000527620	0.485563	2.05947	1.09102	-2.02721	0.903241	0.106315	0.93149	1.04456	0.586091	0.419626	-0.010986	0.106492	-0.160028	0.142645	-1.39662	-0.943805
16265	SIT1	0.485904	2.05802	1.09102	-2.09211	0.958909	0.534182	1.78261	0.261542	0.657351	0.481929	-0.138009	0.330869	0.787362	-0.874691	-1.4116	-0.264938
27681	OCIAD2	0.48723	2.05242	1.09102	-2.09759	0	-0.0237455	1.01089	0.029726	0.295247	0.218095	-0.603719	-0.631582	-0.662941	-0.379246	-1.53982	-0.876434
8980	ANTXR2	0.489296	2.04375	1.09102	-1.90193	0	1.35018	1.0703	-0.298755	0.747085	-0.111939	-0.934095	0.617341	1.11503	-1.39681	-1.39634	-1.43557
28162	ENST00000409310	0.491211	2.03578	1.09102	-2.03631	0.569343	0.375985	1.19836	0.771802	0.924473	0.538502	-0.553081	-0.378824	0	0.432375	-1.19625	-0.0792569
54353	NPM3	0.491265	2.03556	1.09102	-1.99721	0	-0.0696004	0.292601	-0.531329	0.223296	-0.508915	-1.1172	-0.653662	0.018871	-1.17112	-1.74436	-2.07904
52096	XLOC_009723	0.492412	2.03082	1.09102	-1.95331	0.0336711	0.647248	0	-0.333898	0.312802	0.455797	-0.434816	0.504278	-1.38999	-1.22242	-1.70201	-0.771796
48407	GSTA4	0.494327	2.02295	1.09102	-1.94444	0	1.3985	1.609	0.279223	1.15569	0.482356	-0.292079	-0.318415	0.663155	0.0210682	-0.67	-0.577747
16580	C1orf162	0.495557	2.01793	1.09102	-1.97375	-0.552913	-0.802504	0.91793	-0.769015	-0.361134	-0.753245	-1.54478	-0.98929	0	-1.42147	-2.48752	-1.95507
25255	STEAP1B	0.497564	2.00979	1.09102	-2.09105	0.456322	0	-1.28766	-0.141911	0.0412881	-0.11301	-0.914529	-0.697589	-1.37721	-1.83589	-1.23967	-1.02236
33683	TBC1D1	0.497582	2.00972	1.09102	-2.02965	0.592676	0.368383	1.67229	-0.0370499	0.189521	-0.00499431	-1.0462	-0.208746	0	-1.08429	0.0811669	-1.00308
29184	C20orf134	0.499721	2.00112	1.09102	-2.07272	0.488445	0.14089	1.79553	0.800697	0.760908	0.525304	-0.320616	0.0500907	0.352198	-0.628679	-0.787007	-0.159041
32702	GHRLOS	0.500079	1.99968	1.09102	-1.9697	0.882182	0.44751	1.17956	0.121051	-0.175765	0.401362	0.519987	-0.150188	0.618672	-1.57865	-1.08749	-1.46506
24863	HSPA8	0.503803	1.9849	1.09102	-2.01189	1.60651	0.951975	0.630612	0.745698	0.152345	0.959566	0.190241	-0.694598	0.493962	-0.361477	-0.241688	-0.274154
47776	LIPT2	0.504192	1.98337	1.09102	-1.96596	0.52923	-0.464595	0	1.21771	0.771986	0.718329	-0.393279	-0.6445	-0.645668	-0.403461	-1.04897	-0.0191885
7225	PARP8	0.504217	1.98327	1.09102	-2.11119	1.0589	0.84831	-0.0527552	1.25355	1.18226	1.10459	0.0230328	0.179714	-0.159408	-0.323334	-0.25246	0
8553	GPX1	0.505012	1.98015	1.09102	-2.01056	-0.655051	-0.315645	0.848351	0.0117239	0.254111	-0.049077	-1.18942	-0.446025	0	-1.20716	-1.40048	-1.57616
34377	AK001057	0.507386	1.97089	1.09102	-1.92867	1.94087	1.838	0.877173	0.724363	0.145562	0.664905	0.639237	-0.0991553	-0.0971191	-0.343922	0	0.218766
50699	GSTA4	0.507636	1.96991	1.09102	-1.98242	0.197604	1.46752	1.80412	0.332455	1.40027	0.774031	-0.0532733	-0.11775	0.930528	0	-0.226816	-0.425474
15020	XLOC_013615	0.508582	1.96625	1.09102	-2.04344	0.808981	0.385392	0.644671	0.429719	0.459156	-0.130401	-0.313775	0.161276	-0.303082	-0.681405	-1.41211	-0.70608
49058	LOC100507312	0.511964	1.95326	1.09102	-2.05719	0.251806	2.21923	1.13611	0	0.575849	0.0161473	-0.581692	1.94602	0.266384	-0.8031	-1.34517	-1.07862
8698	TCP11L2	0.513947	1.94572	1.09102	-1.99369	0.324085	1.3843	-0.229136	1.22326	0.880839	0.353984	-0.528205	-0.243088	-0.632748	-0.00825079	-0.555004	0.142785
12522	GSTA4	0.515759	1.93889	1.09102	-1.96051	0	1.43079	1.75276	0.244039	1.19064	0.513682	-0.320384	0.0149398	0.727822	0.101966	-0.266678	-0.857147
22309	CHCHD4	0.51726	1.93326	1.09102	-1.97892	1.05192	0.783563	1.27278	0.577611	0.193541	-0.0476643	-0.661234	0.530667	0.97151	-0.558025	-0.897726	-1.25967
3889	ENST00000423354	0.520044	1.92292	1.09102	-1.94527	-0.58467	-1.16535	0	1.20337	0.640732	0.382009	-1.5767	-1.2136	-1.76659	0.1996	0.0222835	-0.848668
52487	DERL3	0.522349	1.91443	1.09102	-2.10874	-0.420585	-0.565868	0.232126	1.25389	1.00392	0	-1.22795	-0.739868	-0.831691	-0.0239139	-0.548915	-0.745654
51578	NUSAP1	0.522539	1.91373	1.09102	-1.89859	0.867206	0.91268	0.476562	0.592725	0.832594	0.776296	-0.378279	0.178047	0.567569	-0.196256	-0.705586	-0.625776
33911	DPH2	0.523523	1.91013	1.09102	-1.95324	0.254701	-0.103389	0.490341	0.636376	0.601212	1.30706	-0.291358	-0.884384	0.324045	-0.484033	-1.16783	0.0878109
19308	GSTA4	0.52354	1.91007	1.09102	-2.03654	0.330884	1.55163	1.96266	0.511449	1.40253	0.752375	0	0.19331	0.928081	0.250377	-0.0319166	-0.43009
9964	PSEN2	0.524041	1.90825	1.09102	-2.10285	0.76435	0.757426	1.99699	0.628907	0.751778	0.236824	-0.250159	0.611719	1.07648	-0.130919	-0.831704	-0.932627
45096	XLOC_l2_004840	0.526071	1.90089	1.09102	-2.07723	-0.554665	-0.315107	1.62035	0.619219	-1.0147	-1.50027	-1.27717	-0.537671	-0.0423668	-0.575137	-1.81316	-2.45969
11458	PSEN2	0.527451	1.89591	1.09102	-1.92437	0.813258	0.802763	2.01886	0.799043	0.830156	0.433766	-0.0149105	0.88584	1.14179	-0.254812	-0.746205	-0.851195
26343	LOC100294145	0.527907	1.89427	1.09102	-1.98313	0.490136	0.865014	1.4805	0.862214	1.05492	-0.0737905	-0.177531	-0.0224727	0.311553	0.565134	-0.774379	-0.753183
34337	MEX3C	0.529248	1.88947	1.09102	-1.90326	1.05334	1.27955	-0.338254	0.909407	1.48403	0.761167	0.243532	-0.578528	-0.77733	0.579177	0.185337	-0.0108503
17949	XLOC_006544	0.529575	1.88831	1.09102	-1.93189	0.577166	-0.155333	0.18904	-0.436017	0	-0.788463	-0.121973	-0.301657	-0.706515	-1.65161	-1.79603	-1.53839
52533	IPO4	0.530902	1.88359	1.09102	-1.94113	-0.0407065	-0.474667	0.805749	0.740325	0.939426	1.44393	-0.226244	-0.837042	-0.736329	-0.286775	-0.455209	0.474754
39420	LIPE	0.531184	1.88259	1.09102	-1.95846	-0.230433	-0.473769	0.245128	0.0956281	0	1.00099	-0.228916	-1.23247	-0.90311	-0.782257	-1.59521	-0.0967993
33982	GCSH	0.532002	1.87969	1.09102	-2.02476	0.147076	0.292938	0.755874	0.272506	1.18283	-0.575139	-1.26456	-0.593471	-0.487736	-0.0307841	-0.105282	-0.90505
34996	A_24_P144163	0.532372	1.87838	1.09102	-1.98204	0.321612	0.0885734	0.33984	0.0110201	0.199224	0.623663	0	-0.980803	-0.646358	-0.41348	-1.55406	-0.278317
46953	PSEN2	0.533344	1.87496	1.09102	-2.01071	0.767354	0.562204	1.72719	0.410295	0.612713	0.142995	-0.328817	0.500151	0.912107	-0.379777	-0.929021	-0.993066
34203	ACCS	0.533624	1.87398	1.09102	-1.97677	0.24453	-0.21742	0.895258	-0.597381	0.472858	0.439228	-0.680756	-0.692823	-0.187432	-0.977324	-1.33082	-0.3304
16411	A_24_P16340	0.533924	1.87293	1.09102	-1.95827	-0.221303	-1.25042	0.442165	0.825142	0.494271	-0.175188	-0.950448	-1.31305	-1.11762	-0.0612029	-0.852251	-1.02253
50264	LY86	0.534205	1.87194	1.09102	-2.0491	-0.618794	-0.22785	1.03892	0.62916	1.0857	0.604154	-1.32609	-1.06426	0.144896	-0.108751	-0.727218	0.165508
15491	MAP4K2	0.534208	1.87193	1.09102	-2.04147	0.164415	-0.34999	0.656629	0.957413	0.840951	2.02216	-0.621847	-0.481073	-0.612408	-0.110315	0.138341	0.551723
28697	UAP1L1	0.536156	1.86513	1.09102	-2.10086	1.01881	0.344114	1.41793	0.433308	0.113362	0.627149	0.242694	-0.194689	-0.00206458	0.144401	-1.14741	-0.483909
34403	GLRX	0.537111	1.86181	1.09102	-2.02247	0.740967	0.180823	2.72625	0.58992	0.636453	0.288562	-0.0353682	-0.598969	1.50387	0.329237	-1.0071	-0.408941
806	SNORA84	0.537778	1.8595	1.09102	-2.09004	1.18647	0.518953	-0.0491301	1.23773	0.420906	0.860654	0.0186777	-0.347452	-0.804681	-0.280377	0.219907	0
25847	MRTO4	0.538166	1.85816	1.09102	-1.99905	0.453237	-0.279144	-0.0444705	0.796163	0.9756	0.982625	-0.679849	-1.47234	-0.129745	0.271203	-0.378908	-0.0896188
62630	TP53RK	0.53925	1.85443	1.09102	-1.90834	0.613135	1.28882	1.58885	0.0851686	-0.207927	-0.516321	0.116544	0	0.184372	-0.885491	-1.37739	-0.532137
53997	PRDM4	0.540734	1.84934	1.09102	-1.90871	0.254976	1.14279	-0.423604	1.5702	0.865571	1.32441	0	-0.393204	-0.649052	0.457574	-0.263377	0.260341
49870	SLC15A4	0.540892	1.8488	1.09102	-1.96347	0.800199	0.966412	0.785553	0.802962	0.634213	0.434729	0.443072	0.12038	0	-0.653699	-0.85573	0.0505182
54939	LOC389641	0.541527	1.84663	1.09102	-2.10192	1.19654	0.208088	1.62928	0.334923	0.513072	0.970655	0.833581	-0.28984	0.857691	-0.950737	-0.907506	0
52300	MRPL15	0.543904	1.83856	1.09102	-1.98895	0.674719	0.77758	0.907103	-0.133458	-0.0669097	-0.171843	0.109203	0.0717276	0.319783	-0.848141	-1.88226	-1.05457
62892	ZFP36L2	0.5445	1.83655	1.09102	-2.08594	0.939824	0.452283	1.40672	1.15631	0.119821	1.33631	-0.153304	0.131724	0.328606	-0.0266959	-0.237997	0.106955
59416	NDE1	0.545135	1.83441	1.09102	-1.93656	0.886015	0.259434	0.538174	1.30691	-0.343456	0.793027	-0.149719	-0.0626201	0	-0.238204	-0.834633	-0.526607
49025	PRIM1	0.547264	1.82727	1.09102	-1.90125	0.560122	0.647753	1.53948	0.699697	0.675372	0.792258	-0.475611	-0.0221237	1.60038	-0.355382	-0.716163	-0.334565
14049	CCR7	0.54812	1.82442	1.09102	-2.10785	0.985732	0.000271545	-0.568616	1.97899	0.25707	0.406	-0.376782	-0.588556	-1.70298	0.947586	0	-0.424441
5093	AK001057	0.548362	1.82361	1.09102	-1.94645	1.91953	1.87362	0.824537	0.550128	0.0241341	0.366479	0.688668	0.303893	0.157406	-0.428906	-0.363436	0
25780	TMEM38A	0.54868	1.82256	1.09102	-2.08254	0.0489684	0.579083	1.62217	0.845177	0.195886	0.475047	-0.115719	-0.285009	0.881913	-0.527192	-0.728291	-0.655156
9510	BCS1L	0.548731	1.82238	1.09102	-1.9451	0.419745	0	1.38661	0.599796	0.802328	1.15437	-0.534167	-0.124527	-0.123185	0.0683279	-0.151508	0.0329428
6060	ZFP36L2	0.549042	1.82136	1.09102	-2.09918	0.621647	0.184719	1.08253	0.980829	0.571909	1.14195	-0.401954	-0.0197189	0.117883	-0.253517	0	-0.0491919
38833	CLYBL	0.551662	1.8127	1.09102	-1.94393	0.47365	-0.0253992	0.61018	-0.174971	0.0976185	0.0942422	-0.467538	-0.238526	-0.124035	-1.67506	-1.14477	-0.423604
5988	C9orf89	0.552016	1.81154	1.09102	-2.01133	0.65593	-1.10796	0.61654	1.01054	0.829073	0.58271	0.0855069	-1.22372	-0.421369	-0.132131	-0.451214	-0.41355
32516	EFCAB7	0.554003	1.80504	1.09102	-1.99929	0.429266	0.670114	0.165517	1.27572	1.09129	0.576814	-0.315121	-0.82616	-0.0842069	0.355515	-0.0335094	0
1127	METTL18	0.554338	1.80395	1.09102	-2.02248	0.594391	0.51298	0.974325	0.146884	-0.529003	-0.45467	0.143416	-1.14823	0.188769	-0.688337	-1.29862	-1.05906
9489	NFKBIA	0.555017	1.80175	1.09102	-2.09024	0.967749	0.414421	0.311167	0.688305	0.586602	1.12038	-0.0263331	-0.907202	-0.707814	0.4672	-0.364205	0.530608
37811	LOC728875	0.55518	1.80122	1.09102	-2.07751	0.0178224	-0.37294	0.579585	0.14173	0.501308	0.429112	-0.472884	-1.37985	-0.447314	-0.536025	-0.961144	0
28023	KIAA1737	0.555182	1.80121	1.09102	-2.0411	0.485429	0.531223	0.433127	1.06099	0.933872	0.839143	-0.0167207	-0.681663	-0.276283	0.673799	-0.509144	0
60340	LOC100507303	0.556511	1.79691	1.09102	-2.00263	0.026511	0.285102	0.571278	-0.365093	-0.82891	-0.724777	-0.699336	0	-0.886309	-0.900174	-1.98906	-1.63411
12287	AK001057	0.557576	1.79348	1.09102	-2.05426	1.75906	1.55673	0.646503	0.529036	0.0884832	0.415032	0.585355	0.207507	-0.126643	-0.331218	-0.588401	0.191681
58950	PSEN2	0.558598	1.7902	1.09102	-1.98246	0.813881	0.723629	1.99019	0.54476	0.672057	0.244268	-0.0811421	0.673899	1.09971	-0.24252	-0.619371	-0.882505
15756	GRK6	0.561242	1.78176	1.09102	-1.97689	0.444292	-0.218564	0.284548	0.981525	0.945977	1.48711	-0.261151	-0.306872	-0.508163	0	-0.331686	0.332927
4814	AMPD2	0.562453	1.77793	1.09102	-2.07829	0.566976	0.605329	0.677896	0.488233	0.75307	1.12819	0.238198	0	0.066277	-0.512278	-0.500278	-0.053398
15405	JHDM1D	0.562664	1.77726	1.09102	-2.00488	2.02663	1.52127	0.925778	-0.878377	-0.943422	-0.615283	0.90371	0.635436	0.878131	-1.71825	-2.10111	-1.53925
9878	ZNF280D	0.563822	1.77361	1.09102	-1.92852	-0.22684	0.223306	0.995553	0.626146	0.625683	0.283424	-0.99124	-0.496602	0	-0.92704	-0.0982441	0.0802717
19525	LYL1	0.564086	1.77278	1.09102	-1.96775	0.646187	-0.0416459	0.369028	0.744741	0.411124	1.69646	-0.0617224	-0.235844	-0.17736	-0.317792	-0.722923	0.385457
18016	A_24_P375683	0.564399	1.7718	1.09102	-1.94155	0.486319	0	0.904083	0.805925	0.136382	0.470219	0.281439	-0.424974	-0.280512	-0.49012	-0.879265	-0.354924
25132	SLC7A1	0.565075	1.76968	1.09102	-1.92828	1.57424	-0.0544292	0.413928	1.24444	1.0447	1.34825	0.786193	-0.911076	-1.14476	0.99389	0.487958	0.418008
46539	SQRDL	0.565201	1.76928	1.09102	-2.0961	0.487658	0.0334863	1.37193	0.281724	0.203588	0.000313907	-0.222226	-0.179366	0.286701	-0.570468	-1.02726	-0.847668
53364	NFKBIA	0.566163	1.76628	1.09102	-1.96287	1.05736	0.388424	0.337084	0.562216	0.493676	1.08181	0	-0.994155	-0.592742	0.400658	-0.278597	0.461137
20065	NLE1	0.567566	1.76191	1.09102	-2.05948	0.199236	0	0.243267	0.307808	0.0261272	-0.0195171	-0.473336	-0.733767	-0.26091	-0.210802	-1.42281	-1.04429
53671	XLOC_012177	0.56776	1.76131	1.09102	-1.93637	-0.247225	-0.512104	1.34107	-0.329798	0	-0.552599	-0.578289	-0.967125	0.0696268	-1.4026	-1.23787	-1.08428
31145	LOC728875	0.568131	1.76016	1.09102	-2.00164	0.606373	-0.00473387	1.07917	0.0951772	0.449477	0.27591	0.130283	-0.497357	-0.0298611	-0.773557	-0.970217	-0.252149
27496	MGAT1	0.56826	1.75976	1.09102	-2.05996	0.0831143	0	0.779005	1.02676	0.691172	1.49572	-0.266655	-0.540924	0.0703258	0.193082	-0.568446	0.296132
51396	PVRIG	0.568723	1.75833	1.09102	-1.93041	0.919524	1.46827	0.382108	0.265049	0.525432	-0.430811	0	0.935273	-0.807589	-0.472311	-0.798968	-0.612049
33600	APEX1	0.569241	1.75672	1.09102	-2.08727	0.432482	0.27661	0.767196	0.469541	0.0310484	0.557804	0	-0.578654	0.0023255	-0.562578	-0.427636	-0.776103
61715	LOC100506662	0.569424	1.75616	1.09102	-1.95725	0.639559	0.388422	0.718214	1.38421	0.872644	0.523731	0.0970733	-0.247882	-0.556237	0	0.27386	0.0854221
60869	TXNIP	0.569598	1.75563	1.09102	-2.005	0.754489	0.674401	0.285723	1.21471	1.21901	0.832066	-0.245808	0.267298	-0.162019	0.470538	-0.221518	0
2371	PTPLAD2	0.571739	1.74905	1.09102	-1.98214	0.420417	0.667367	0	0.837738	0.910348	0.473022	0.0861822	-0.5974	-0.526556	0.211382	-0.350159	-0.353984
15136	CTSH	0.571777	1.74893	1.09102	-1.91795	0.585279	0.893137	1.14943	0.862957	0.925934	0.716981	-0.0159778	0.800554	0.25429	0	-0.373321	-0.37068
57271	TRIB3	0.571828	1.74878	1.09102	-1.99678	0.754956	0.089865	1.01209	0.466143	0.519553	1.00731	-0.0204674	0	0.194609	-0.620386	-0.625257	0.0833428
50319	GLTSCR2	0.572401	1.74703	1.09102	-1.91572	1.17281	0.456737	1.27373	-1.22602	-1.11133	-0.45847	0.786749	0	0.436931	-1.89445	-2.04775	-2.00343
8588	LOC646626	0.572545	1.74659	1.09102	-1.92008	0.776688	0.554928	1.48922	1.22751	-0.308595	0	-0.0674926	-0.441728	0.602214	0.00581961	-0.309942	-0.876359
47682	DCTPP1	0.573175	1.74467	1.09102	-2.0656	0.642001	0.516875	1.38461	0.173466	0	-0.320757	0.158559	-0.305354	0.383797	-0.598766	-1.33657	-0.723193
23133	CNNM2	0.574425	1.74087	1.09102	-1.99987	0.784761	0.542488	1.20595	0.127484	0.610922	1.26515	0.103779	-0.661537	0.659091	-0.305502	0	-0.0579438
43867	CD40	0.57694	1.73328	1.09102	-1.95694	0.466066	-0.161305	1.18503	0.13668	-0.399865	-0.0696936	0	-0.73797	-0.276133	-0.34442	-1.39129	-0.854323
7694	A_24_P307065	0.577632	1.7312	1.09102	-1.99912	0.588459	0.0570205	0.0458681	1.45579	0.529349	1.50813	0	-1.02531	-0.767463	0.328517	0.355595	0.542619
6996	SP140	0.577633	1.7312	1.09102	-1.92194	0.408133	0.722374	0.759223	0.932527	0.409523	0.74345	-0.442066	0.30632	0.515636	-0.366115	-0.433558	-0.355644
21072	PARP12	0.577958	1.73023	1.09102	-2.04913	0.951379	0.543504	0.383292	0.732567	0.721338	0.788311	0	-0.226496	0.258362	-0.2735	-0.209879	-0.173875
29134	ACAP1	0.578448	1.72876	1.09102	-1.92083	0.897697	0.601816	0.802508	0.77654	0.601046	1.39628	0.370705	-0.198529	0.537641	-0.277324	-0.0950512	0
17777	GSTK1	0.578553	1.72845	1.09102	-2.02048	0.0607293	-0.228603	1.1258	1.41659	1.33312	1.01525	-0.171019	-0.932955	0	0.585583	0.149925	0.354476
43748	PARP12	0.579824	1.72466	1.09102	-1.90017	0.870756	0.386819	0.355953	0.298929	0.344991	0.515702	0.00677246	-0.115694	0.131709	-0.452577	-0.629355	-0.885581
30020	RPL5	0.579837	1.72462	1.09102	-1.97568	0.557124	0.612239	0.648166	0.564686	0.273124	0.439477	0.279319	-0.752372	-0.0650044	-0.328852	-0.623482	-0.13247
40657	SIRT5	0.580018	1.72408	1.09102	-1.98612	0.780195	1.04481	1.76281	-0.572148	-0.499025	-0.617678	-0.327535	0.247802	1.04489	-0.811686	-1.74249	-1.227
56986	SNHG11	0.580335	1.72314	1.09102	-2.10717	0.198884	-0.433635	0.568326	0.774235	0.649477	0.983398	-0.767016	-0.630418	-0.45776	-0.161446	-0.136725	0.183798
37730	TMEM38A	0.582771	1.71594	1.09102	-1.90564	0	0.521357	1.68531	0.733825	0.307462	0.452504	-0.0845311	-0.0427133	0.825194	-0.331144	-0.789338	-0.551001
57969	FRY	0.583706	1.71319	1.09102	-1.90114	2.1808	0.620495	-0.391714	0	0.759073	-0.570909	1.36214	0.391381	-1.63888	-1.02204	-0.195867	-0.959108
45886	CD40	0.585057	1.70923	1.09102	-2.05337	1.28086	0.695833	1.39359	-0.835732	-1.41781	-1.33487	0.601578	-0.0797718	0.0731744	-1.59907	-2.1724	-1.68174
45725	TOMM34	0.585061	1.70922	1.09102	-1.95416	0.335279	0.060695	0.864972	0.908211	0.41205	0.114976	-0.419411	0	-0.0737814	-0.103055	-0.557875	-0.789742
47402	IMMP1L	0.585292	1.70855	1.09102	-2.07372	0.515988	0.0374914	0.922507	0	0.0326617	0.413554	0.0356515	-0.357322	-0.0115185	-0.708571	-1.16389	-0.508772
16817	FKBP11	0.585496	1.70795	1.09102	-2.00236	0.993721	0.0762445	1.61921	-0.211539	0.124946	-0.25667	0.637278	-0.932123	1.09917	-0.767395	-1.05243	-1.2722
26143	PARP12	0.586948	1.70373	1.09102	-2.10711	0.804278	0.29935	0.321958	0.541856	0.577918	0.617392	-0.0934664	-0.525536	0.129935	-0.34633	-0.312538	-0.30148
58352	ANKZF1	0.586969	1.70367	1.09102	-2.08838	1.0928	0.6434	0.917673	0.361469	-0.0192778	1.20395	0	-0.0992919	0.15617	-0.224421	-0.358347	0.114042
34862	PHAX	0.587557	1.70196	1.09102	-1.92724	0.402295	0.479581	0.413097	0.396825	0.31618	0.242079	-0.208996	-0.914612	-0.288367	0	-0.667355	-0.273803
45457	RPL5	0.587833	1.70116	1.09102	-2.05211	0.101778	0.176276	0.370193	0.330848	0.556226	0.434069	-0.166223	-0.90372	-0.496298	-0.264684	-0.493577	-0.305244
18795	FRY	0.588916	1.69804	1.09102	-2.10323	2.16725	0.54015	-0.498224	-0.0452985	0.795307	-0.678945	1.20151	0.0241083	-1.62598	-0.853789	0	-1.04881
19153	GCA	0.589312	1.69689	1.09102	-1.9514	0.719096	0.668802	0	-0.528462	-0.148305	-0.628384	-0.396751	-0.276663	-0.150879	-1.51603	-0.916434	-1.23787
55752	TAGLN2	0.590296	1.69406	1.09102	-1.99488	1.61707	1.47603	1.0581	-1.09459	-0.804094	-0.656373	0.970897	0.384723	0.849717	-1.8342	-1.87519	-1.46274
20596	NFE2L1	0.590338	1.69394	1.09102	-1.93206	0.86892	0.0350193	0.221129	0.856064	0.781381	0.640044	0.133377	-1.17726	-0.518269	0.363983	-0.32382	0.362227
24189	RPS3A	0.590424	1.6937	1.09102	-1.90099	-0.0140452	0.122008	0.492061	0.66205	0.594306	0.327837	-0.310477	-0.958582	-0.782249	0.182802	-0.221247	-0.28709
62939	GLT25D1	0.590973	1.69212	1.09102	-1.89823	0.660628	0.665387	1.23911	-0.0466578	-0.135178	0.712055	0	0.329224	0.769847	-0.738798	-1.226	-0.591948
58717	NME6	0.592157	1.68874	1.09102	-1.99739	0.661257	-0.0831484	1.16992	0.532133	0.03861	0.588206	0.0919475	-0.361051	0.175954	-0.652427	-0.738512	-0.144612
43375	RPS10	0.593318	1.68544	1.09102	-1.96867	-0.571126	-1.13542	-0.0268638	0.463017	0.437802	0.0421881	-1.20303	-1.63268	-1.14117	0	-0.780917	-0.551354
44482	MTHFS	0.594279	1.68271	1.09102	-1.90113	0.65865	0.178392	0.706086	0.107492	0.72237	0.843159	0.190682	-0.0643605	-0.566613	-0.780058	-0.0563094	-0.0119162
32922	ZNF821	0.594366	1.68246	1.09102	-1.89813	0.640015	-0.0527593	0.271617	0.748526	0.511693	1.66625	-0.110083	-0.271086	-0.854462	-0.305615	0.0773759	0.745751
57389	KLF11	0.597127	1.67469	1.09102	-1.99295	0.726526	0.782444	0.382503	0.701944	0.356951	1.48532	0	-0.285497	-0.158815	0.238602	-0.140206	0.318261
21746	CAPG	0.597156	1.6746	1.09102	-1.97871	0.500228	-0.764897	0.566121	-0.0848525	0.471111	0.276322	0.0698985	-1.81138	-0.490608	-0.69371	0.0981082	-0.671198
48467	DBP	0.597196	1.67449	1.09102	-1.96852	0.544351	-0.229135	0.441036	1.14684	0.75414	1.59442	0	-0.730227	-0.01685	-0.146795	-0.0557019	0.73888
28845	TMEM38A	0.597554	1.67349	1.09102	-1.99127	0.0345482	0.45142	1.45884	0.741433	0.219247	0.421477	-0.280381	-0.382562	1.03542	-0.210536	-0.632472	-0.659668
46106	NME1	0.597981	1.67229	1.09102	-2.05748	0.288504	0.137311	0.681607	0.577156	-0.231131	0.455845	-0.121459	-0.331854	-0.200399	-0.528403	-0.894	-0.465564
10790	ANKZF1	0.598474	1.67092	1.09102	-1.98098	0.954434	0.499175	0.964866	0.47627	-0.0764445	1.28998	-0.0961607	-0.0867606	0.128329	-0.282928	-0.292556	0.294516
2117	ENST00000546413	0.599226	1.66882	1.09102	-2.11044	0.060137	0.925897	0.851935	0.250897	-0.104251	-0.311438	-0.691481	-0.207686	0.317224	-0.652951	-0.571667	-0.953226
35475	ANKZF1	0.599237	1.66879	1.09102	-1.95872	1.10859	0.408239	0.793733	0.649405	0.0797398	1.31094	-0.000743104	-0.173157	0.0737716	-0.0880507	-0.166526	0.272542
10612	PCBP1	0.600624	1.66494	1.09102	-2.01968	0.716626	0.257405	0.717806	0.297856	0	0.894968	0.0258313	-0.0442261	-0.0689399	-0.800199	-0.576698	-0.0639029
32295	ANKZF1	0.600802	1.66444	1.09102	-2.00669	0.939809	0.391158	0.892558	0.30833	-0.0925839	1.17901	0.0118071	-0.162009	0.0406382	-0.406152	-0.371265	0.0950304
1589	MRPL18	0.601079	1.66368	1.09102	-1.93743	0.315011	0.318897	1.30476	0.123565	0.0989155	0.251259	0.13057	-0.590672	0.210019	-0.445823	-0.76333	-0.5346
32878	ASTE1	0.601108	1.6636	1.09102	-1.94176	0.61278	0.802056	0.0829841	0.644147	0.841673	0.610089	-0.00445011	-0.483655	-0.22223	-0.0792749	0.0913469	-0.113837
33195	XLOC_000048	0.601683	1.662	1.09102	-2.01048	-0.301562	0.153328	1.44661	0	-0.589972	-0.304878	-0.732644	-0.644688	0.20511	-0.530305	-1.33717	-0.954324
55815	PARP12	0.602919	1.6586	1.09102	-2.01054	0.935826	0.40799	0.355388	0.650712	0.513502	0.752159	0	-0.0544896	0.0649489	-0.23808	-0.364646	-0.17194
21407	IMPDH1	0.603666	1.65655	1.09102	-1.97886	0.394388	-0.0976831	0.29852	1.16325	0.840379	0.74883	-0.261327	-0.543402	-0.0638079	0.0610302	-0.122334	-0.0915387
9597	POLRMT	0.60384	1.65607	1.09102	-2.02913	0.168463	-0.245774	-0.0810716	0.670817	0.69351	1.13246	-0.235043	-0.895026	-0.529392	-0.392846	-0.215335	0.239477
36778	PARP12	0.603895	1.65592	1.09102	-1.99165	0.743246	0.45536	0.340474	0.741987	0.635998	0.650638	0.0062727	-0.0744958	0.0747144	-0.278017	-0.217407	-0.309145
14416	EIF1AD	0.604147	1.65523	1.09102	-1.95502	1.34272	0.714276	0.548044	-0.0915033	0.611598	0.616165	0.609503	0.14263	-0.188004	-0.691937	-0.684046	0.190986
30758	ASTE1	0.604858	1.65328	1.09102	-1.98611	0.633296	0.690976	0.0757793	0.600221	0.670883	0.515059	0.041424	-0.469975	-0.226153	-0.240373	0	-0.270691
31564	FAM86B2	0.60616	1.64973	1.09102	-2.01563	0.173358	-0.36921	0.160177	0.20295	0.351908	0.370592	-0.507927	-0.788884	-0.593388	-0.292564	-0.825864	-0.434978
45038	FAM136A	0.60657	1.64861	1.09102	-1.91102	0.159107	-0.0436267	-0.292764	0.685267	0.804824	0.776128	-1.13124	-0.610463	-0.639776	0.0367116	0.106182	0
19106	TMEM5	0.610038	1.63924	1.09102	-2.04082	0.152063	0.203586	0.77616	0.685304	0.412263	0.526541	-0.468525	-0.915503	0	-0.0531481	-0.249348	0.164271
47425	FASTKD3	0.610357	1.63839	1.09102	-1.95344	-0.00906047	0.178376	0.552683	1.1113	1.11112	0.798254	-0.735424	-0.453643	-0.411736	0.656466	0	0.413352
3700	LOC728392	0.610799	1.6372	1.09102	-1.96028	0	-0.0668476	0.112053	1.04658	0.696991	0.722453	-0.280553	-0.734258	-0.457961	0.0910562	-0.035197	-0.339232
37554	PARP12	0.612528	1.63258	1.09102	-2.04145	0.889901	0.528818	0.429537	0.467944	0.338033	0.646704	0.0145076	0.0155084	0.0913558	-0.493027	-0.370097	-0.200227
30750	F8A2	0.612691	1.63214	1.09102	-2.11508	0.327341	-0.246795	0.944935	0.656787	0.664464	1.58214	-0.0556554	-0.915405	0.0499656	0.00315984	0	0.606199
42005	SMARCC1	0.614358	1.62772	1.09102	-2.07834	0.856756	0.928476	0.700377	0	-0.310393	0.200447	0.470289	0.148013	0.214898	-0.766004	-1.15835	-0.75028
28770	MAML1	0.616389	1.62235	1.09102	-2.09665	0.657408	0.628678	0.854054	-0.160755	0.214935	0.145857	0.312435	0.0772588	0	-1.01567	-0.571868	-0.650503
40899	ASTE1	0.619329	1.61465	1.09102	-1.97515	0.753741	0.74863	0.082558	0.633391	0.789435	0.587536	0.0357799	-0.287101	-0.265464	0.140884	0.102292	-0.278436
30208	CBLN3	0.619437	1.61437	1.09102	-1.92963	1.12335	0.331226	1.60502	-0.0324037	0.622989	0	0.712391	-0.14244	0.830457	-0.531404	-0.317722	-1.04693
9437	TTC32	0.621894	1.60799	1.09102	-1.91977	0.829574	0.559619	0.983194	-0.00202486	0.0399689	-0.227155	0.204424	-0.144152	-0.0722562	-0.357394	-0.87101	-0.687994
41255	C6orf64	0.627262	1.59423	1.09102	-1.95778	0.275093	0	0.429542	0.810399	0.430265	-0.555775	-0.590853	-0.775518	-0.411086	0.09046	-0.163038	-0.797595
50475	ASNSD1	0.630221	1.58674	1.09102	-2.02445	0.466733	0.207445	0	0.354851	0.488674	0.688455	-0.164029	-0.428546	-0.777897	-0.195036	-0.497416	0.272665
57956	ENST00000444694	0.630933	1.58495	1.09102	-2.10091	0.0783672	0.122504	0.663003	0.518499	0.109659	0.936557	-0.378684	-0.81704	-0.0177452	-0.149823	-0.427598	0.232834
53764	RFK	0.632306	1.58151	1.09102	-1.91401	0.831811	1.34118	0.793608	0.408698	0.497419	0.22686	0.164616	0.488721	0.147782	0	-0.497447	-0.171935
2713	ASTE1	0.636395	1.57135	1.09102	-1.99481	0.656143	0.781398	0.125665	0.545645	0.754096	0.391861	0	-0.0403526	-0.203901	0.0129321	-0.0276131	-0.398296
39229	CRYBB2	0.644762	1.55096	1.09102	-1.90635	0.57515	-1.98249	0.927644	-0.322778	0.0718553	0.570295	0.115642	-2.52368	0.35637	-0.921126	-0.519725	-0.466773
40435	NFKBIE	0.645176	1.54996	1.09102	-1.98384	-0.0817239	-0.694095	-0.0220194	0.681498	0.165177	0.631714	-0.718428	-1.09379	-0.796993	0.192918	-0.468891	-0.227672
62654	ASTE1	0.64801	1.54319	1.09102	-1.90923	0.723549	0.910331	0.278343	0.508538	0.747364	0.623311	0.227884	0.321263	-0.0841017	-0.279099	-0.149986	0
35237	NCF1	0.651934	1.5339	1.09102	-1.92526	0.0826932	-0.144514	0.354274	0.0956985	0.318739	0.000201499	-0.503104	-0.748486	0.0344241	-0.747191	-0.417703	-0.614061
60950	CENPV	0.656798	1.52254	1.09102	-1.93338	0.285372	0.0680391	0.483807	0.0242846	0.242322	0.581297	-0.0839812	-0.401935	-0.281711	-0.736025	-0.414468	-0.0356221
42692	ASTE1	0.659737	1.51575	1.09102	-1.93695	0.620959	0.745115	-0.0429584	0.702396	0.717556	0.257259	0.00657126	-0.0275504	-0.381783	0	0.0955264	-0.292657
57535	IGJ	0.322875	3.09717	2.02515	-1.88337	0.850113	1.89261	2.76132	0.0280231	1.48836	0.968823	-0.0912252	0.513934	1.18046	0	-3.01338	-0.386243
12704	CHI3L2	0.344636	2.90161	2.02515	-1.86059	-0.577377	0.514096	1.10287	0.229024	-0.325591	-1.77869	-1.17199	0.0732454	0.13641	-0.959961	-4.58375	-3.55076
62229	MMP11	0.349655	2.85996	2.02515	-1.89056	1.38926	-0.397713	0.200208	1.46788	0.708266	0.216899	-1.13122	0.259756	-0.0930386	-0.67614	-1.69999	-2.17053
45452	CHI3L2	0.364166	2.746	2.02515	-1.84611	-0.442751	0.414328	1.15506	0.168711	-0.492971	-1.64215	-0.97649	0.264775	0.157947	-1.0968	-4.3407	-3.59251
54061	CHI3L2	0.366455	2.72885	2.02515	-1.82527	-0.441561	0.593654	1.30622	0.168002	-0.379626	-1.83801	-0.895203	0.207539	0.229391	-0.977952	-4.38193	-3.46294
1849	CHI3L2	0.381866	2.61872	2.02515	-1.80894	-0.484358	0.46174	1.1974	-0.172279	-0.398973	-1.8246	-0.885252	0.12989	0.178887	-1.20946	-4.14574	-3.62258
35658	LOC100507316	0.415322	2.40777	2.02515	-1.85808	0.581411	0	-0.138657	-0.403404	1.22937	-1.41782	-0.55643	-1.82004	-0.490121	-1.1717	-1.90122	-1.81578
13614	PXN	0.42653	2.3445	2.02515	-1.89116	1.22736	0.772434	0.380544	1.52242	1.77855	0.513761	0.118307	0	0.143985	0.413397	-1.33949	-0.516799
3026	LST1	0.448331	2.2305	2.02515	-1.81643	-1.00037	-1.27341	-0.210571	0.038803	0.284349	-0.709926	-1.80664	-1.23445	-1.63911	-1.18165	-2.51831	-1.43517
56511	COL4A4	0.461553	2.1666	2.02515	-1.85676	1.97095	1.82389	1.14621	2.17116	2.34772	1.90843	1.26472	-0.17447	1.00408	1.55515	0	1.02629
22383	TMEM191B	0.473816	2.11053	2.02515	-1.82013	-0.11674	-0.451531	1.29643	0.288921	0.675159	0.411749	-0.509216	-1.05254	-0.679651	-0.195049	-1.64084	-0.284338
26030	RNGTT	0.476284	2.09959	2.02515	-1.79111	-0.297748	0.190774	1.89497	2.32306	1.71002	0.220704	-0.421407	0.0329608	1.20604	0.286915	-0.118702	-1.36466
60874	A_24_P418189	0.480066	2.08305	2.02515	-1.87419	0.956772	0.284683	0.713536	1.47474	-0.582693	1.34452	0.739654	-0.189432	-0.113452	-0.780931	-1.45033	-0.366126
28392	C16orf86	0.492628	2.02993	2.02515	-1.80596	-0.70533	-0.317264	0.855166	-0.425712	0.127467	0.848724	-1.39222	-0.436581	-0.145443	-1.05236	-1.18887	-1.53004
46035	PRDM4	0.498818	2.00474	2.02515	-1.85534	0.639942	1.4766	-0.156024	1.63923	0.953317	1.34847	0.306467	-0.281305	-0.226373	-0.176877	0	0.259135
8474	SNAP47	0.499776	2.0009	2.02515	-1.81405	0.436117	0.34229	1.2152	0.994922	0.620865	0.620577	0.597672	-1.17237	0.350306	-0.246516	-1.32687	0.0238716
53291	MAP9	0.502411	1.9904	2.02515	-1.8665	0	0.504413	-0.555629	1.42833	0.920302	0.139694	-1.10436	-1.09973	-1.24798	0.10907	-0.57779	0.399535
36924	EBPL	0.505578	1.97794	2.02515	-1.79171	0.336381	0	0.721908	-0.702449	0.256302	-0.301923	-0.446248	-0.184835	-0.476848	-0.985533	-1.91038	-1.58991
41375	ARHGEF19	0.51183	1.95377	2.02515	-1.86459	0.631618	0.0984407	0.471462	0.618555	0.533513	0.134619	0.142254	0	-0.202116	-0.675682	-0.816252	-1.75758
20220	ZNF823	0.515583	1.93955	2.02515	-1.89411	0.344208	1.11833	1.8271	1.1405	0.859628	0.31281	0.313312	-0.095466	0.33568	-0.346293	-0.338996	0
36712	MZB1	0.517618	1.93193	2.02515	-1.82894	-0.687246	0.0264682	1.50976	-1.04293	-0.383605	0	-0.996366	-0.908064	1.19851	-1.91003	-2.48237	-1.17948
40433	EFEMP2	0.518767	1.92765	2.02515	-1.84645	-0.359157	-0.643295	0.365745	0.545762	0.746596	0.129077	-0.847785	-0.764306	-1.19895	-0.0982003	-1.04278	-0.944298
19707	TRIP6	0.5203	1.92197	2.02515	-1.86514	-0.170398	0.297424	0.726218	0	0.0136446	0.835123	-0.65047	0.20371	-0.284657	-0.807411	-1.80272	-0.611946
53835	BYSL	0.520742	1.92034	2.02515	-1.84771	0.448291	0.158148	-0.10287	0.59904	1.06325	1.37598	-0.168022	-0.879778	-0.82816	0.443809	-0.99453	0.320363
49065	XLOC_013615	0.525136	1.90427	2.02515	-1.87399	0.756289	0.440509	0.322977	0.24832	0.530665	-0.0197335	-0.302162	0.37323	-0.541284	-0.724736	-1.40072	-0.700721
874	LRRC8D	0.52615	1.9006	2.02515	-1.8123	1.46622	0	0.518997	0.921693	0.544932	0.793247	0.385947	-0.0664624	0.254655	-0.838202	-0.765082	-0.28448
8149	PRDM4	0.526372	1.8998	2.02515	-1.89681	0.347127	1.17298	-0.340861	1.60875	0.851201	1.27743	0	-0.47411	-0.43564	0.357649	-0.233583	0.147244
52074	USP45	0.528658	1.89158	2.02515	-1.79457	1.5884	1.60808	1.31958	-0.0933109	0.284799	0	0.638675	-0.440505	0.657774	-0.277964	-0.859575	-0.528419
7370	LOC100506548	0.528872	1.89082	2.02515	-1.79665	0.562155	-0.526856	0.420533	0.793724	1.26789	0.583504	-0.289108	-0.235253	-1.09707	-0.371239	-0.0778868	-0.342559
55850	AP1S3	0.528997	1.89037	2.02515	-1.79661	1.12129	0.758505	0.641357	1.13245	0.210967	0.179051	-0.59808	0	-0.243455	-0.4972	-0.164594	0.034941
42272	PRDM4	0.529322	1.88921	2.02515	-1.85398	0.380953	1.20188	-0.358314	1.34307	0.583075	1.08315	0.00515524	-0.580832	-0.448063	0.196551	-0.445683	0
2243	LINC00324	0.533715	1.87366	2.02515	-1.80565	0.498905	-0.068233	1.87567	1.00623	0.600998	1.38534	-0.775181	-0.190918	-0.0478935	0.329856	-0.0405896	0.588476
35168	C22orf25	0.533887	1.87305	2.02515	-1.89137	0.984756	-0.418435	-0.307417	1.40045	1.51149	1.67976	0.330147	-0.897017	-0.578953	-0.262741	0.00388942	0.822924
3031	TMEM238	0.535045	1.869	2.02515	-1.88964	-0.460308	-0.295665	0.0606005	1.86939	1.45042	0.700063	-0.637505	-0.914676	-0.7775	0.457845	-0.253728	0.0364469
19765	PRDM4	0.536664	1.86336	2.02515	-1.79668	0.385838	1.20173	-0.385334	1.51382	0.731678	1.24001	0	-0.681667	-0.503339	0.485205	-0.16518	0.165274
48791	IL27RA	0.538932	1.85552	2.02515	-1.86939	0.531355	0.318267	1.75273	0.743606	0.400001	1.16326	-0.0845644	0.452317	0.538054	-0.521092	-0.859072	0.0326285
42055	FAM129C	0.540919	1.8487	2.02515	-1.79052	-0.152082	-0.887097	0.748027	-0.528806	-0.624658	-0.474896	-1.09782	-0.75584	0	-2.13593	-1.4061	-1.84291
12513	PRDM4	0.542086	1.84472	2.02515	-1.82523	0.338043	1.15954	-0.430711	1.48854	0.784617	1.12031	0.0206619	-0.436646	-0.490841	0.362066	-0.295329	0
40522	MRPL34	0.543324	1.84052	2.02515	-1.88208	-0.0867808	0.497835	1.29329	0.17646	-0.196023	0.127234	0	-0.379567	0.401639	-0.670449	-1.64117	-1.17912
56108	PSEN2	0.54375	1.83908	2.02515	-1.80864	0.686088	0.568145	1.70938	0.469445	0.732992	0.157224	-0.216376	0.667603	0.991185	-0.465063	-0.940177	-0.987805
24867	DYNLL1	0.543969	1.83834	2.02515	-1.87899	-0.081952	0.331833	1.3914	0.87257	1.21393	0.900234	-0.546834	-0.598318	0.814595	0.427102	-0.649776	-0.0891755
28564	PSEN2	0.547245	1.82733	2.02515	-1.87129	0.729823	0.699985	1.82753	0.258279	0.702864	0.0859346	-0.307319	0.667595	0.982857	-0.344231	-0.908517	-1.00442
55999	TBC1D10C	0.549479	1.8199	2.02515	-1.83641	0.29041	-0.114132	0.585707	0.779291	0	0.535351	-0.54904	-0.166372	0.122727	-0.796389	-1.19432	-0.523152
27234	PRDM4	0.55085	1.81538	2.02515	-1.88516	0.409279	1.17109	-0.310685	1.41268	0.824557	1.17802	0	-0.274	-0.397236	0.31928	-0.314986	0.190269
34290	PRDM4	0.551657	1.81272	2.02515	-1.85218	0.348553	1.22231	-0.375122	1.29102	0.638046	1.06915	0	-0.388406	-0.537475	0.254904	-0.384413	0.100416
33349	NT5DC1	0.552898	1.80865	2.02515	-1.80554	1.37726	1.06243	1.39884	0.238447	0.499474	-0.0717241	0.157671	-0.460461	1.05459	-0.259907	-0.789631	-0.327027
47069	TMEM38A	0.554393	1.80378	2.02515	-1.88522	0.0476477	0.401037	1.45079	0.823128	0.294024	0.583588	-0.165741	-0.0764118	0.905767	-0.556525	-0.920147	-0.692844
4315	CLPX	0.555547	1.80003	2.02515	-1.85612	0.948034	1.00934	1.35515	-0.0189149	0.151964	-0.106185	0.642266	-0.528624	0	-0.483434	-0.770455	-0.608486
21738	STYXL1	0.556839	1.79585	2.02515	-1.85011	0.479892	1.66745	1.99792	-0.14593	0.570764	-0.772322	-0.234998	0.253893	0.973125	-0.890802	-0.637673	-0.733772
37717	LTA4H	0.557497	1.79373	2.02515	-1.81238	0.335986	0.395538	-0.026482	0.391709	0.000895786	-0.517839	-0.593768	-0.127632	0	-0.653825	-1.50718	-1.59558
2820	ACYP2	0.557595	1.79342	2.02515	-1.89493	0.336259	0.278765	0.963062	-0.089361	0.111893	0.1133	-0.115297	-0.43557	-0.476378	-0.26123	-1.01811	-1.03577
53732	TRIM22	0.55844	1.7907	2.02515	-1.83121	1.27763	0.948544	-0.628245	0.902168	0.99282	0.973222	0.268335	-0.456159	-0.507881	-0.0983803	0	0.217079
13984	PDCD10	0.55916	1.7884	2.02515	-1.86122	0.260296	0.113419	0.564175	0.484866	0.857962	0.556818	-0.202836	-1.32111	-0.1327	0.0185757	-0.639563	0.0831593
36648	ANKRD42	0.562705	1.77713	2.02515	-1.88299	-1.74351	-1.95563	-0.736306	0.859848	0.541102	0.416522	-2.0019	-2.373	-2.26979	0	-0.612848	-0.337746
25786	SLC37A4	0.562708	1.77712	2.02515	-1.81399	-0.305301	-0.881037	0.897046	0.192476	0.0203995	0.0547705	-0.575878	-1.12467	-0.407998	-0.977374	-1.32927	-0.583705
3762	BRPF1	0.563111	1.77585	2.02515	-1.89547	0.535039	-0.0629865	0.434073	0.800336	-0.126494	0.774429	-0.0488033	-0.257023	-0.428836	-0.687966	-1.31959	0.125561
53883	A_33_P3210702	0.564372	1.77188	2.02515	-1.88257	-0.295158	-0.4966	0.51567	0.973884	0.731324	0.306587	-1.04459	-0.721602	-1.10826	-0.0249354	0.0343729	-0.350969
59111	AK001057	0.565408	1.76863	2.02515	-1.8754	1.86565	1.8386	0.993186	0.548667	0.173802	0.577903	0.685064	0.377436	0	-0.0566563	-0.270193	0.326354
33565	ZNF598	0.567527	1.76203	2.02515	-1.83584	0.766099	0.0799135	1.30123	-0.0417383	0.124761	0.354653	0.488342	-0.618878	-0.203514	-0.821211	-1.13129	-0.0319689
26677	XLOC_000812	0.568315	1.75959	2.02515	-1.81156	0.163647	-0.0696791	0.493595	0	0.671536	-0.091118	-0.028683	-0.793315	-0.0222686	-0.69297	-0.897167	-1.28904
61568	RPL32P3	0.568965	1.75758	2.02515	-1.8315	-0.528689	-0.78239	0.425951	1.00022	0.942936	0.65966	-1.0291	-1.05039	-0.979222	0.273692	-0.454008	0.075204
24099	ADCK3	0.569904	1.75468	2.02515	-1.80889	0.380992	-0.0372225	1.06776	-0.535174	-0.47205	-0.193576	-0.671627	0.0924802	0.00608426	-1.25044	-1.42863	-1.40439
40048	TXNDC9	0.570263	1.75358	2.02515	-1.86724	-0.278583	-0.32206	0.58398	1.06866	0.851801	0.796586	-0.777572	-1.37567	-0.788654	0.856259	-0.32151	0.245736
31601	CD40	0.57084	1.75181	2.02515	-1.80328	0.160578	-0.411825	0.956987	0	-0.593785	-0.396509	-0.232209	-0.826187	-0.505517	-0.495853	-1.97888	-1.09896
47119	NFKBIA	0.571517	1.74973	2.02515	-1.82502	1.05983	0.378736	0.267359	0.709616	0.64863	1.12871	0	-0.990014	-0.635695	0.740447	-0.244797	0.480145
11777	NFKBIA	0.574288	1.74129	2.02515	-1.86392	0.947659	0.353445	0.1796	0.673335	0.505875	1.09776	-0.0899916	-1.00422	-0.737922	0.638438	-0.210255	0.360706
58996	STIM2	0.574361	1.74107	2.02515	-1.87285	0.076527	0.0601438	1.23479	-0.668529	0.290328	-0.491161	-0.603246	-0.0492928	-0.035154	-1.65455	-0.899905	-1.05558
59976	CHAF1B	0.574437	1.74083	2.02515	-1.8855	0.696699	-0.136095	0.369899	1.20344	0.569391	0.550115	-0.166528	-0.570869	-0.581122	-0.351228	0	0.124525
45930	SNAP47	0.574548	1.7405	2.02515	-1.82335	0.27565	-0.126024	0.601687	1.33765	0.784768	1.05874	-0.356164	-0.112763	-0.237331	0.343057	-0.579108	0.0777787
6134	NFKBIA	0.574771	1.73982	2.02515	-1.87953	1.03088	0.389565	0.259705	0.532664	0.481973	0.995184	0	-0.929897	-0.61539	0.506571	-0.329109	0.264148
54709	TTC39C	0.575845	1.73658	2.02515	-1.8603	-0.255909	-0.422578	0.60039	0.00357114	0.172681	0.605388	-0.804742	-1.15629	-0.832773	-0.251583	-1.02856	0
26348	CHAF1B	0.57679	1.73373	2.02515	-1.82049	0.38848	-0.450898	0.242537	1.15169	0.752715	0.47788	-0.39245	-0.852434	-0.919032	-0.349463	0.154216	0.158279
30427	CD40	0.577133	1.7327	2.02515	-1.89277	0.0555324	-0.577422	0.857182	0	-0.672356	-0.403978	-0.243769	-1.16139	-0.576071	-0.57354	-1.81119	-1.13323
36640	NDUFB5	0.580792	1.72179	2.02515	-1.81137	0.00194312	0.0354539	0.855868	0.083202	0.00335424	0.44099	-0.0878965	-1.22216	0	-0.34099	-0.882981	-0.748609
50120	INF2	0.580883	1.72152	2.02515	-1.82841	0.261796	-0.109457	0.610249	-0.398654	0.516887	0.609374	-0.512218	-0.349859	-0.85315	-0.904758	-0.591904	0
17844	NFKBIA	0.580982	1.72122	2.02515	-1.82554	0.977328	0.432165	0.307254	0.642528	0.564288	1.13615	-0.045319	-0.839763	-0.650627	0.655937	-0.235215	0.474094
6597	STYXL1	0.583034	1.71517	2.02515	-1.85659	0.430876	1.73371	1.9215	-0.403471	0.446596	-0.74234	-0.152145	0.594256	1.07827	-1.06404	-0.857916	-0.881654
15218	FAM185A	0.583232	1.71458	2.02515	-1.85795	0.406315	-0.0114311	0.899698	0.280079	0.0469673	0.473326	0.290568	-0.413695	-0.231125	-0.76304	-0.983149	-0.471763
25016	CD40	0.583292	1.71441	2.02515	-1.82199	0.0824032	-0.536065	0.781316	0	-0.655053	-0.464578	-0.199502	-0.92323	-0.623021	-0.681319	-1.82024	-1.21091
31790	SLC25A6	0.585072	1.70919	2.02515	-1.89583	0.377676	0.241904	1.20038	-1.58181	-1.54646	-1.51881	0.0630434	-0.10556	0	-2.55977	-2.68262	-2.18209
24349	NLRP1	0.586306	1.70559	2.02515	-1.81538	0	-0.788084	0.310857	0.959074	0.307931	1.27896	-0.702923	-0.988912	-0.777824	-0.000961401	-0.0523179	-0.0299698
43205	NFXL1	0.586499	1.70503	2.02515	-1.87336	-0.270539	0.396014	0	0.869024	1.09194	0.535594	-1.71776	-0.497591	-0.484491	0.242591	0.240758	0.219719
39521	ACADM	0.586784	1.70421	2.02515	-1.85729	-0.16839	0.750237	0.649536	0.839119	0.874683	0.668085	-0.989549	-0.704063	0.385758	0.349281	0	-0.0427536
36384	FRY	0.587029	1.70349	2.02515	-1.7998	2.43553	0.881609	0	0.14696	0.920126	-0.551477	1.58046	0.626878	-1.30735	-0.670148	-0.201791	-0.80628
22755	LPIN1	0.588463	1.69934	2.02515	-1.89015	1.34746	0.452653	0.457637	0.192506	0.591606	0.738687	0.00986513	0	-0.357741	-0.121348	-0.453719	0.113633
11412	CD40	0.590816	1.69257	2.02515	-1.79944	0.183654	-0.363176	0.970121	0	-0.607479	-0.341439	-0.172091	-0.790806	-0.497048	-0.527046	-1.63426	-1.09238
388	XLOC_005567	0.593294	1.68551	2.02515	-1.87957	1.2372	1.03033	0.443433	1.11084	1.03297	0.192444	0.511561	0	-0.0189081	-0.136231	0.202628	-0.0309244
56777	DOCK9	0.595606	1.67896	2.02515	-1.85624	1.34999	1.18165	0.835161	0.804463	0.946053	0.625115	-0.0214735	0.698927	0	-0.118009	0.408245	0.289321
45560	ZNF212	0.596081	1.67762	2.02515	-1.8215	0.454647	0.551721	0	0.00638274	-0.636722	-0.0335843	0.329334	-0.389231	-0.566642	-1.00969	-1.86173	-0.638114
42382	YARS2	0.596955	1.67517	2.02515	-1.83703	0.331785	0.0753862	0.957212	0.586261	0.630166	0.737309	-0.379385	-0.869836	-0.180794	0.477615	-0.406773	0.211455
9056	ACSF2	0.597012	1.67501	2.02515	-1.86874	0.360382	0.555894	0.775845	0.52158	1.1025	1.43757	0.0558427	0.0230731	0.117687	-0.101957	-0.216202	0.410322
10534	YAF2	0.597184	1.67453	2.02515	-1.8334	0.673805	0.614988	0.330994	0.498122	0.282632	0.146778	-0.535815	0	-0.454861	-0.608461	-0.309494	-0.00656897
6094	TMEM38A	0.598796	1.67002	2.02515	-1.86017	0	0.67128	1.59016	0.837229	0.365138	0.548097	-0.100488	-0.0525257	0.885244	-0.301972	-0.684173	-0.173367
28218	TMEM38A	0.599452	1.66819	2.02515	-1.87843	0.142956	0.625511	1.60244	0.958613	0.338963	0.418021	-0.0337573	-0.0942376	1.08839	-0.19369	-0.520839	-0.589069
58322	XLOC_011519	0.601502	1.66251	2.02515	-1.79517	0.0248039	0.166559	0.566766	0.11281	0.281174	0.760769	-0.89898	-0.923968	-0.131898	0	-0.829852	0.297424
37993	MRPS5	0.602778	1.65899	2.02515	-1.83281	0.292022	0.0381289	0.11337	0.0719671	-0.644513	-0.298285	-0.430844	-1.25386	-0.592885	-0.601691	-0.791025	-1.13882
8489	FAM136A	0.604851	1.6533	2.02515	-1.87955	0.147022	0	-0.252182	0.966537	0.981294	0.993044	-1.10771	-0.393166	-0.582925	0.130289	0.181245	0.255901
28504	CHAF1B	0.604927	1.65309	2.02515	-1.79112	0.349279	-0.264864	0.210286	1.0073	0.718332	0.517925	-0.236336	-0.629699	-0.831974	-0.31222	0.0518516	0.145632
56948	CRYZ	0.606456	1.64892	2.02515	-1.89516	0.0630496	0.577282	1.37956	0.855355	-0.0278598	-0.0791688	-0.509975	0.0558292	0.316079	0.114088	-1.15689	-0.380064
24520	FTSJD1	0.608742	1.64273	2.02515	-1.81152	-0.0605245	0.361867	-0.627588	1.46239	1.34986	1.35074	-0.85459	-0.95119	-0.868131	0.832316	0.545863	0.835899
34661	FRY	0.609167	1.64159	2.02515	-1.79566	2.14474	0.585637	-0.537678	0	0.732826	-0.607103	1.19955	0.10103	-1.83838	-0.321393	-0.0412546	-1.07168
34742	A_33_P3345501	0.610257	1.63865	2.02515	-1.88079	0.0516587	0	0.373632	0.205057	0.174678	0.12819	-0.207564	-1.10037	-0.383043	-0.395363	-0.857763	-0.397746
8130	SNORA6	0.610836	1.6371	2.02515	-1.89564	2.12671	1.34937	1.18319	-0.701955	-0.466612	0	1.18754	1.05281	0.0280956	-1.48016	-1.03886	-0.52558
18253	CHAF1B	0.611024	1.6366	2.02515	-1.84378	0.405422	-0.286667	0.195398	0.842615	0.742488	0.428538	-0.24577	-0.745944	-0.839086	-0.357514	0.174983	0.0769242
62941	COG8	0.612487	1.63269	2.02515	-1.86223	0.809525	1.08904	1.76073	0.142969	-0.562515	0.852433	0.132812	0.753571	0.849322	-0.467589	-1.04211	-0.377312
26495	RTN4IP1	0.613122	1.631	2.02515	-1.84625	0.0619645	0.268572	1.48254	-0.20734	0.318573	0	-0.827387	-0.358789	0.624198	-0.396323	-0.809032	-0.542881
55873	LYPLA1	0.613991	1.62869	2.02515	-1.86617	0.852751	0.440924	1.1252	0	0.0619419	0.505568	0.0986053	-0.28713	0.299645	-0.258663	-0.414463	-0.673869
37313	RTN4IP1	0.615027	1.62595	2.02515	-1.80038	0	0.26699	1.41631	-0.195048	0.283166	0.0168209	-0.769863	-0.372331	0.663243	-0.424468	-0.995658	-0.52036
11516	PLP2	0.619575	1.61401	2.02515	-1.84735	1.06529	0.13463	0.492908	0.555009	0.198146	0.937705	0.604081	-0.20343	-0.0998509	-0.273867	-0.521369	-0.265776
21251	RTN4IP1	0.620957	1.61042	2.02515	-1.80496	0.0897273	0.360511	1.49566	-0.191884	0.3804	0	-0.787908	-0.129686	0.714988	-0.392097	-0.754445	-0.641041
52427	TTC32	0.621144	1.60993	2.02515	-1.86823	0.747188	0.529387	0.912237	-0.237826	0	-0.211721	0.172645	-0.0583064	-0.121078	-0.498878	-1.00336	-0.873757
28414	ENST00000443539	0.621317	1.60948	2.02515	-1.88234	-0.281559	-0.1567	0.33627	1.45781	0.545532	0.681567	-0.668235	-0.635135	-0.2458	0.298356	-0.0967436	-0.189106
4959	FRY	0.621674	1.60856	2.02515	-1.78936	2.17452	0.686341	-0.413593	0	0.772458	-0.538359	1.28275	0.484225	-1.44934	-0.740146	-0.107615	-0.903125
3831	MED16	0.622158	1.60731	2.02515	-1.81596	0.420831	-0.0831321	0.734026	1.08325	1.16397	0.827421	-0.085653	-0.343585	0	0.48839	-0.0219561	0.00130074
24501	NCK2	0.625004	1.59999	2.02515	-1.81309	0.74537	0.410184	-0.151153	-0.750414	-0.454862	-1.32484	-0.280125	0.146186	-0.4979	-1.63066	-1.29575	-2.03585
13220	ACYP1	0.625332	1.59915	2.02515	-1.88147	0.171729	0.505824	1.38483	-0.00893757	0.403872	0.00289958	-0.30108	-0.257775	0.852133	-0.404054	-0.736741	-0.756096
7590	IGBP1	0.625627	1.5984	2.02515	-1.85149	0.518344	0.566015	1.05451	0	-0.250865	-0.0100646	0.302207	-0.430679	0.498874	-0.663938	-0.920282	-0.967992
3194	ITGB1BP2	0.627327	1.59407	2.02515	-1.79746	0.449833	0.00717223	1.24645	-0.0331857	-0.669041	-0.154089	-0.416904	-0.37335	0.0743776	-0.736589	-1.18003	-0.556631
50213	MSH2	0.627952	1.59248	2.02515	-1.8068	0.152677	1.21937	1.506	0.863424	0.818008	-0.0660817	-0.471311	0.309836	0.979132	-0.060026	-0.0672606	-0.224624
32357	XLOC_l2_013931	0.633653	1.57815	2.02515	-1.80376	0.80136	0.395148	0.479954	-0.047199	-0.226886	-0.413942	-0.203952	0	-0.37863	-0.361969	-0.748436	-1.26799
35412	XLOC_l2_014830	0.636284	1.57163	2.02515	-1.84209	0.41197	0.518179	0.954585	0.90332	0.233312	0.569093	-0.201421	-0.399691	0.35721	-0.0829569	-0.0706058	0.0743752
36534	MBD4	0.638189	1.56693	2.02515	-1.81235	0.285367	0.414278	0.296266	0.839227	0.689671	0.450445	-0.242707	-0.313306	-0.0182623	0.00777784	-0.345909	0
14600	NUP62	0.638535	1.56608	2.02515	-1.84986	0.950061	0.312174	1.06107	0.602605	0.536438	0.344662	0	-0.00492801	0.360594	-0.0927902	-0.294781	-0.0440546
44872	ASTE1	0.639141	1.5646	2.02515	-1.86791	0.642079	0.698328	0.0622545	0.620968	0.707279	0.384895	0.082521	-0.280526	-0.204443	0	0.042326	-0.398832
29897	A_33_P3342430	0.642016	1.55759	2.02515	-1.84724	0.334015	-0.00183318	0	0.596055	0.572538	0.431201	-0.414609	-0.390334	-1.03274	0.155116	-0.123066	-0.0983152
25877	ASTE1	0.649349	1.54	2.02515	-1.84957	0.588134	0.747605	0.0295685	0.65087	0.746279	0.505379	0	-0.0504739	-0.257794	-0.042829	0.255108	-0.373782
46537	PHB2	0.649753	1.53905	2.02515	-1.83726	0.511393	0.147547	0.679028	0.247581	0	0.802322	0.174404	-0.516643	0.0309887	-0.549189	-0.391292	-0.0926156
11011	ASTE1	0.649924	1.53864	2.02515	-1.88479	0.576987	0.874981	0	0.471973	0.664633	0.366661	0.0247084	0.283296	-0.288684	-0.188068	-0.126599	-0.479357
60209	ASTE1	0.660314	1.51443	2.02515	-1.82949	0.581129	0.797045	0	0.634352	0.717912	0.352854	-0.0393696	0.156721	-0.296134	0.0102163	-0.171822	-0.168979
