# Supplementary material for: FCRL5 Delineates Functionally Impaired Memory B Cells Associated with Plasmodium falciparum Exposure
Source: PLoS Pathog. 2015 May 19;11(5):e1004894. doi: 10.1371/journal.ppat.1004894 (PMC4438005; doi:10.1371/journal.ppat.1004894)
Supplement: S2 Table — (XLSX) [file ppat.1004894.s005.xlsx]

## Sheet: notSignificant
	Results from our comparison		Malaria		HIV			CVID		SLE			HCV		Tonsil
Gene Name	Fold Change	q-value	Weiss et al 2009	Muellenbeck et al 2013	Moir et al 2008	Moir et al 2004	Kardava et al 2014	Rakhmanov et al 2009	Isnardi et al 2010	Jacobi et al 2008	Wei et al 2007	Beck et al 2013	Doi et al 2014	Charles et al 2011	Ehrhardt et al 2005	Ehrhardt et al 2008
AICDA	Expression not detected						+									+
CARD9	Expression not detected								+
CASP1	1.07702	52.5682							+
CASP9	1.34362	28.7396							+
CCNB2	Expression not detected						+									+
CCR1	Expression not detected											+			+	+
CCR2	Expression not detected											+
CCR5	Expression not detected														+
CCR9	Expression not detected							+
CD1C	Expression not detected							+				+
CD1D	Expression not detected							+
CD38	Expression not detected					+		-		-	-
CD55	0.894771	36.4392							-
CD58	0.914673	39.7167							+
CD59	Expression not detected								-
CD82	0.743891	8.65513						+
CD86	1.98635	14.3757	+			+		+	+	+					0
CR1	Expression not detected								-
CXCR4	0.917195	38.4057		-	-			-	-	-					-
CXCR6	Expression not detected							+
FAS	1.24285	41.3185				+		+	+	+			0			+
FASLG	Expression not detected
FCER2	Expression not detected							-	-			-			0	-
FCRL1	0.805235	14.3757						-
FCRL4	Expression not detected		+	+	+		+	+			0	+	+	+	+	+
GAS7	1.34869	21.3878							+
HOXB7	Expression not detected								+					+
IL10RA	1.06113	51.3031							+
IL2RA	Expression not detected					-		-
IL4R	1.47147	21.3878				-	-		-			-
IL6	0.686261	4.97609							-
IL7	1.5659	13.1819							+
ITGAM	0.768191	31.1734				+
LAIR1	1.06606	53.2591		0	+		+					-	+			-
LILRB3	Expression not detected								+
LILRB4	Expression not detected				-
LTA	Expression not detected								-
MKI67	Expression not detected		+													+
MS4A1	1.3797	21.3878			+	+		+							+	+
NFATC2	Expression not detected
PBX3	1.38963	21.3878					-
SDC1	Expression not detected		0
SIGLEC10	Expression not detected							+	+
SLAMF7	4.9001	0					+		+
SOX5	Expression not detected						+	+						+		+
TLR10	0.918987	36.4392							+
TNFRSF13B	Expression not detected					+			+
TNFRSF1A	Expression not detected								+
TNFSF11	Expression not detected															+
TNFSF13	Expression not detected								+
TNFSF4	Expression not detected								-
